# Supplementary material for: Transcriptomic responses to diet quality and viral infection in Apis mellifera
Source: BMC Genomics. 2019 May 22;20:412. doi: 10.1186/s12864-019-5767-1 (PMC6532243; doi:10.1186/s12864-019-5767-1)
Supplement: Supplementary file 1 — In all tables, “C” represents chestnut diet, “R” represents rockrose diet, “N” represents control non-inoculated, and “V” represents virus-inoculated. Table 1: Number of DEGs across three analysis pipelines for the (A) diet main effect in our study, (B) virus main effect in our study, and (C) virus main effect in the Galbraith study. Table 2: Pathways related to the 1,033 DEGs upregulated in the chestnut treatment from the diet main effect. Table 3: Pathways related to the 881 DEGs upregulated in the rockrose treatment from the diet main effect. Table 4: GO analysis results for the 601 DEGs upregulated in the NC treatment from the NC versus NR treatment pair analysis. These DEGs represent genes upregulated in noninoculated honey bees given high quality chestnut pollen versus low quality rockrose pollen. Table 5: GO analysis results for the 340 DEGs upregulated in the NR treatment from the NC versus NR treatment pair analysis. These DEGs represent genes upregulated in noninoculated honey bees given low quality rockrose pollen versus high quality chestnut pollen. Table 6: GO analysis results for the 247 DEGs upregulated in the VC treatment from the VC versus VR treatment pair analysis. These DEGs represent genes upregulated in inoculated honey bees given high quality chestnut pollen versus low quality rockrose pollen. Table 7: GO analysis results for the 129 DEGs upregulated in the VR treatment from the VC versus VR treatment pair analysis. These DEGs represent genes upregulated in inoculated honey bees given low quality rockrose pollen versus high quality chestnut pollen. Table 8: Number of DEGs across three analysis pipelines for all six treatment pair combinati ons between the diet and virus factor. Table 9: Kruskal-Wallis p-value and Bonferroni corrections for the 36 combinations of DEG lists, pathogen response metrics, and cluster number. (XLS 28 kb). [file 12864_2019_5767_MOESM1_ESM.xls]

## Sheet: Table 1
A	OUR DIET EFFECT	Total	C higher	R higher
	DESeq2	1914	1033	881
	EdgeR	1721	889	832
	Limma	1640	851	789
B	OUR VIRUS EFFECT	Total	V higher	N higher
	DESeq2	43	38	5
	EdgeR	20	17	3
	Limma	0	0	0
C	GALBRAITH VIRUS EFFECT	Total	V higher	N higher
	DESeq2	1019	795	224
	EdgeR	730	580	150
	Limma	213	193	20

## Sheet: Table 2
Pathway Term	# of Genes	Benjamini	Example Genes
Wnt signaling pathway	15	0.0022	1-phosphatidylinositol 4,5-bisphosphate phosphodiesterase, armadillo segment polarity protein, calcium/calmodulin-dependent protein kinase II, casein kinase I-like, C-terminal-binding protein, division abnormally delayed protein, histone acetyltransferase
Dorso-ventral axis formation	8	0.028	CUGBP Elav-like family member 2, ETS-like protein pointed, cytoplasmic polyadenylation element-binding protein 2, encore, epidermal growth factor receptor-like, neurogenic locus Notch protein, protein giant-lease, protein son of sevenless
Hippo signaling pathway	12	0.03	actin, cadherin-related tumor suppressor, casein kinase I-like, cisks large tumor suppressor protein, division abnormally delayed protein, hemicentin-2, protein dachsous, protein expanded-like, stress-activated protein kinase JNK
Circadian rhythm	4	0.24	casein kinase I-like, protein cycle, protein kinase shaggy, thyrotroph embryonic factor
Phototransduction	6	0.33	1-phosphatidylinositol 4,5-biphosphate phosphodiesterase, actin muscle-like, calcium/calmodulin-dependent protein kinase II, G protein-coupled receptor kinase 1, protein kinase
FoxO signaling pathway	9	0.3	casein kinase I-like, epidermal growth factor receptor-like, histone acetyltransferase p300-like, phosphatidylinositol 4,5-bisphosphate 3-kinase catalytic subunit delta isoform, protein son of seven less, serine/threonine-protein kinase NLK, stress-activa
ECM-receptor interaction	5	0.32	agrin-like, collagen alpha-1 (IV) chain, collagen alpha-5 (IV) chain, dystroglycan, integrin beta-PS-like
Insulin resistance	8	0.28	insulin-like receptor-like (InR-2), long-chain fatty acid transport protein 1, phosphatidylinositol 4,5-bisphosphate 3-kinase catalytic subunit delta isoform, protein kinase shaggy, serine/threonine-protein phosphatase alpha-2 isoform, stress-activated pr
mRNA surveillance pathway	10	0.26	cleavage and polyadenylation specificity factor subunit CG7185, eukaryotic peptide chain release factor GTP-binding subunit ERF3A, heterogeneous nuclear ribonucleoprotein 27C, polyadenylate-binding protein 1, regulator of nonsense transcripts 1, serine/th
Inositol phosphate metabolism	8	0.29	1-phosphatidylinositol 4,5-bisphosphate phosphodiesterase classes I and II, inositol oxygenate, methylmalonate-semialdehyde dehydrogenase (acylating)-like protein, multiple inositol polyphosphate phosphatase 1-like, myotubularin-related protein 4, phospha
Jak-STAT signaling pathway	4	0.39	histone acetyltransferase p300-like, phosphatidylinositol 4,5-bisphosphate 3-kinase catalytic subunit delta isoform, protein son of sevenless
Notch signaling pathway	5	0.38	C-terminal-binding protein, histone acetyltransferase p300-like, neurogenic locus Notch protein, protein jagged-1, protein numb
Carbon metabolism	12	0.45	2-oxoglutarate dehydrogenase, aminomethyltransferase, fructose-bisphosphate aldolase, glycine dehydrogenase (decarboxylating), L-threonine ammonia-lyase, methylmalonate-semialdehyde dehydrogenase [acylating]-like protein, NADP-dependent malic enzyme, prob
MAPK signaling pathway	4	0.44	epidermal growth factor receptor-like, ETS-like protein pointed, protein son of sevenless, proto-oncogene tyrosine-protein kinase ROS

## Sheet: Table 3
Pathway Term	# of Genes	Benjamini	Example Genes
Terpenoid backbone biosynthesis	7	0.081	CAAX prenyl protease 1 homolog, dehydrodolichyl diphosphate syntase complex subunit DHDDS, diphosphomevalonate decarboxylase, dolichyl pyrophosphate Man9GlcNAc2 alpha-1,3-glucosyltransferase, farnesyl pyrophosphate synthase-like, geranylgeranyl pyrophosph
Homologous recombination	7	0.081	breast cancer type 2 susceptibility protein homolog, crossover junction endonuclease EME1, DNA polymerase delta small subunit-like, DNA polymerase delta subunit 3-like, DNA repair and recombination protein RAD54B-like, DNA repair protein RAD51 homolog A,
SNARE interactions in vesicular transport	7	0.089	BET1 homolog, Golgi SNAP receptor complex member 2, synaptobrevin homolog YKT6, syntaxin-16, syntaxin-7, vesicle transport protein SEC20, vesicle transport protein USE1
Aminoacyl-tRNA biosynthesis	9	0.12	aspartate (tRNA ligase), methionyl (tRNA formyltransferase), phenylalanine (tRNA ligase alpha subunit), probable asparagine (tRNA ligase), probable proline (tRNA ligase), serine (tRNA ligase), tryptophan (tRNA ligase), tyrosine (tRNA ligase)
Fanconi anemia pathway	9	0.17	breast cancer type 2 susceptibility protein homolog, crossover junction endonuclease EME1, DNA mismatch repair protein Mlh1, DNA polymerase eta, DNA polymerase zeta catalytic subunit, DNA repair protein RAD51 homolog A, E3 ubiquitin-protein ligase FANCL,
Pyrimidine metabolism	11	0.5	7-methylguanosine phosphate-specific 5'-nucleotidase, cytidine deaminase-like, DNA polymerase delta small subunit-like, DNA polymerase epsilon subunit 3, DNA polymerase epsilon subunit 4, DNA-directed RNA polymerase II subunit RPB3, DNA-directed RNA polym

## Sheet: Table 4
Pathway Term	# of Genes	Benjamini	Example Genes
Wnt signaling pathway	11	0.00022	1-phosphatidylinositol 4,5-bisphosphate phosphodiesterase, C-terminal-binding protein, calcium/calmodulin-dependent protein kinase II, casein kinase I-like, division abnormally delayed protein, histone acetyltransferase p300-like, protein kinase C, protei
Circadian rhythm	4	0.024	casein kinase I-like, period circadian protein, protein kinase shaggy, thyrotroph embryonic factor
Hippo signaling pathway	7	0.056	actin, muscle-like, casein kinase I-like, division abnormally delayed protein, hemicentin-2, protein dachsous, serine/threonine-protein kinase Warts
Phototransduction	5	0.073	1-phosphatidylinositol 4,5-bisphosphate phosphodiesterase, G protein-coupled receptor kinase 1, actin (muscle-like), calcium/calmodulin-dependent protein kinase II, protein kinase C
FoxO signaling pathway	6	0.15	casein kinase I-like, histone acetyltransferase p300-like, insulin-like receptor-like(InR-2), phosphatidylinositol 4,5-bisphosphate 3-kinase catalytic subunit delta isoform, serine/threonine-protein kinase NLK
Notch signaling pathway	4	0.18	C-terminal-binding protein, histone acetyltransferase p300-like, protein jagged-1, protein numb
Insulin resistance	5	0.21	insulin-like receptor-like(InR-2), phosphatidylinositol 4,5-bisphosphate 3-kinase catalytic subunit delta isoform, protein kinase shaggy, serine/threonine-protein phosphatase alpha-2 isoform
mRNA surveillance pathway	6	0.23	cleavage and polyadenylation specificity factor subunit CG7185, heterogeneous nuclear ribonucleoprotein 27C, serine/threonine-protein kinase SMG1, serine/threonine-protein phosphatase 2A 56 kDa regulatory subunit gamma isoform-like, serine/threonine-prote
Jak-STAT signaling pathway	3	0.25	histone acetyltransferase p300-like, phosphatidylinositol 4,5-bisphosphate 3-kinase catalytic subunit delta isoform
Phosphatidylinositol signaling system	5	0.27	1-phosphatidylinositol 4,5-bisphosphate phosphodiesterase, diacylglycerol kinase theta, phosphatidylinositol 4,5-bisphosphate 3-kinase catalytic subunit delta isoform, protein kinase C

## Sheet: Table 5
Pathway Term	# of Genes	Benjamini	Example Genes
Sphingolipid metabolism	4	0.6	alkaline ceramidase, putative neutral sphingomyelinase, serine palmitoyltransferase 1, sphingosine-1-phosphate phosphatase 1-like
SNARE interactions in vesicular transport	4	0.7	BET1 homolog, Golgi SNAP receptor complex member 2, syntaxin-7, vesicle transport protein USE1
Basal transcription factors	4	0.73	cyclin-dependent kinase 7, general transcription factor IIF subunit 2, transcription initiation factor IIE subunit beta, transcription initiation factor TFIID subunit 10-like

## Sheet: Table 6
Pathway Term	# of Genes	Benjamini	Example Genes
Hippo signaling pathway	5	0.075	actin (muscle-like), cadherin-related tumor suppressor, casein kinase I-like, hemicentin-2, stress-activated protein kinase JNK
Wnt signaling pathway	4	0.3	1-phosphatidylinositol 4,5-bisphosphate phosphodiesterase, armadillo segment polarity protein, casein kinase I-like, stress-activated protein kinase JNK
Circadian rhythm	2	0.55	casein kinase I-like, thyrotroph embryonic factor

## Sheet: Table 7
Pathway Term	# of Genes	Benjamini	Example Genes
Fanconi anemia pathway	4	0.016	breast cancer type 2 susceptibility protein homolog, DNA polymerase eta, E3 ubiquitin-protein ligase FANCL, Fanconi anemia group M protein

## Sheet: Table8
A	OUR PAIRS (NC, VC)	NC higher	VC higher	Total
	DESeq2	0	0	0
	EdgeR	0	0	0
	Limma	0	0	0
B	OUR PAIRS (NR, VR)	NR higher	VR higher	Total
	DESeq2	26	152	178
	EdgeR	9	87	96
	Limma	0	0	0
C	OUR PAIRS (VC, VR)	VC higher	VR higher	Total
	DESeq2	247	129	376
	EdgeR	130	59	189
	Limma	10	1	11
D	OUR PAIRS (NC, VR)	NC higher	VR higher	Total
	DESeq2	496	278	774
	EdgeR	320	215	535
	Limma	108	47	155
E	OUR PAIRS (VC, NR)	VC higher	NR higher	Total
	DESeq2	540	415	955
	EdgeR	431	251	682
	Limma	140	91	231
F	OUR PAIRS (NC, NR)	NC higher	NR higher	Total
	DESeq2	601	340	941
	EdgeR	502	295	797
	Limma	219	139	358

## Sheet: Table9
DEG list	Physiology	Cluster	P-Value	Bonferroni	Significance
tolerance	IAPV	1	4.14e-13	1.4904e-11	*
tolerance	IAPV	2	4.14e-13	1.4904e-11	*
resistance	IAPV	1	3.63e-09	1.3068e-07	*
virus	IAPV	1	9.75e-09	3.51e-07	*
resistance	IAPV	2	3.81e-08	1.3716e-06	*
resistance	IAPV	3	6.73e-08	2.4228e-06	*
tolerance	SBV	1	8.9e-07	3.204e-05	*
resistance	IAPV	4	1.4e-06	5.04e-05	*
virus	IAPV	2	9.12e-05	0.0032832	*
tolerance	IAPV	3	0.000139	0.005004	*
tolerance	IAPV	4	0.000164	0.005904	*
tolerance	Mortality	1	0.000675	0.0243	*
tolerance	Mortality	4	0.000675	0.0243	*
tolerance	Mortality	2	0.000832	0.029952	*
tolerance	SBV	2	0.00481	0.17316
resistance	SBV	4	0.00549	0.19764
virus	Mortality	2	0.00751	0.27036
virus	SBV	1	0.011	0.396
virus	IAPV	3	0.0192	0.6912
tolerance	Mortality	3	0.0194	0.6984
virus	Mortality	4	0.0648	2.3328
tolerance	SBV	3	0.0714	2.5704
virus	SBV	2	0.0795	2.862
virus	IAPV	4	0.1	3.6
tolerance	SBV	4	0.11	3.96
virus	Mortality	1	0.112	4.032
resistance	Mortality	1	0.144	5.184
resistance	Mortality	4	0.144	5.184
resistance	Mortality	2	0.151	5.436
virus	Mortality	3	0.236	8.496
virus	SBV	3	0.574	20.664
virus	SBV	4	0.66	23.76
resistance	Mortality	3	0.774	27.864
resistance	SBV	1	0.948	34.128
resistance	SBV	3	0.948	34.128
resistance	SBV	2	0.954	34.344
