# Supplementary material for: Transcriptomic responses to diet quality and viral infection in Apis mellifera
Source: BMC Genomics. 2019 May 22;20:412. doi: 10.1186/s12864-019-5767-1 (PMC6532243; doi:10.1186/s12864-019-5767-1)
Supplement: Supplementary file 20 — Table 1: IDs of 1914 DEGs in our diet main effect. Table 2: IDs of 43 DEGs in our virus main effect. Table 3: IDs of 178 DEGs in our NR versus VR contrast. Table 4: IDs of 376 DEGs in our VC versus VR contrast. Table 5: IDs of 774 DEGs in our NC versus VR contrast. Table 6: IDs of 955 DEGs in our VC versus NR contrast. Table 7: IDs of 941 DEGs in our NC versus NR contrast. Table 8: IDs of 125 resistance candidate genes. Table 9: IDs of 122 tolerance candidate genes. (XLS 1376 kb) [file 12864_2019_5767_MOESM20_ESM.xls]

## Sheet: Table 1
C_R
ID	C.1	C.2	C.3	C.4	C.5	C.6	C.7	C.8	C.9	C.10	C.11	C.12	R.1	R.2	R.3	R.4	R.5	R.6	R.7	R.8	R.9	R.10	R.11	R.12	Over-expressed group
GB40007	114	187	487	519	213	288	68	73	356	501	124	753	134	24	193	139	53	129	245	88	108	237	177	76	C
GB40008	1620	1527	1971	2325	1256	994	903	830	2344	2591	1773	2701	943	345	474	1066	867	955	1360	458	721	1046	1178	396	C
GB40010	1905	3284	5093	5200	1979	2179	1003	1084	4785	6512	2711	4323	1660	267	1389	1660	1461	2078	3077	1027	1261	2777	2881	1236	C
GB40057	582	619	855	564	400	576	257	444	707	1066	718	690	479	183	394	567	479	627	760	371	297	444	361	435	C
GB40058	64	82	63	60	60	58	34	43	86	56	87	96	40	5	60	50	40	34	75	42	28	38	45	25	C
GB40061	24	17	89	29	16	29	8	10	31	85	34	32	11	9	10	28	12	36	12	16	10	33	12	21	C
GB40074	231	204	165	273	139	98	124	128	277	301	234	171	83	34	67	109	101	121	133	108	126	132	129	71	C
GB40075	48	53	269	126	28	89	40	25	108	291	98	127	47	24	23	76	47	98	63	49	34	88	67	72	C
GB40077	2054	1091	3511	3490	1356	3855	600	2813	2164	2525	2659	2590	980	838	896	1720	2052	2846	1718	616	706	1885	1210	359	C
GB40095	243	318	443	332	154	170	127	177	452	430	314	326	83	58	104	112	154	149	153	105	144	145	118	96	C
GB40108	1559	1766	2349	1828	1109	1415	909	1548	1594	2442	2197	1764	1629	1341	1046	1468	1980	2042	1834	719	716	1335	1552	796	C
GB40109	886	807	1539	1306	737	769	422	1202	1038	1364	1169	1094	493	406	907	740	752	965	735	694	335	676	635	334	C
GB40112	169	113	194	234	71	107	113	100	257	541	186	233	120	61	63	120	109	119	148	52	69	142	106	90	C
GB40129	35	23	64	54	17	20	23	29	49	123	42	51	22	16	12	20	34	28	38	22	26	36	30	25	C
GB40134	8920	8746	12290	9655	5590	4283	3847	6328	9907	11786	7673	8522	4118	1670	4278	5705	4187	4808	5576	2618	2934	4538	4131	2775	C
GB40136	5612	3979	17504	21181	5711	16930	1768	9561	9507	10304	23412	10108	6133	1014	1593	6852	2758	5690	9869	410	617	6711	3657	771	C
GB40166	156	47	429	280	53	347	51	277	165	574	197	158	129	79	43	177	127	253	109	57	62	162	66	130	C
GB40168	4391	1939	5203	3948	1817	3477	1116	5373	3700	5886	3470	3354	2205	1317	2013	2990	2666	3359	2787	1117	1069	2379	1828	1317	C
GB40234	271	230	395	368	142	170	155	148	486	508	362	455	157	91	75	274	214	388	273	75	129	332	412	106	C
GB40263	278	596	461	510	261	180	195	117	452	556	335	486	175	83	83	165	237	466	233	100	155	388	578	114	C
GB40265	92	89	227	127	47	124	37	53	120	277	115	148	54	47	33	98	83	104	102	59	56	104	56	69	C
GB40278	974	671	1597	1084	543	1012	304	921	1105	1044	1036	1225	602	421	617	1052	874	1302	968	371	406	887	615	529	C
GB40280	2507	2959	8885	2386	2054	2583	815	1853	2532	4602	4153	2571	2300	1470	1349	3117	3891	3262	2304	667	819	1690	2014	971	C
GB40306	349	413	379	255	246	166	140	263	406	307	375	281	148	104	218	150	265	162	305	126	155	105	139	82	C
GB40318	113	110	100	84	69	74	59	97	118	122	102	99	67	42	66	86	108	87	91	34	44	60	72	58	C
GB40341	240	167	401	223	110	232	112	181	273	461	279	273	194	163	130	251	252	287	249	103	110	199	184	204	C
GB40378	20	11	20	13	3	7	6	10	34	31	10	13	6	4	2	9	9	15	11	5	3	15	3	7	C
GB40401	31	15	68	36	14	33	20	15	45	111	32	44	23	10	17	35	25	44	27	13	12	37	22	20	C
GB40435	112	122	197	130	57	109	76	101	136	185	119	127	86	57	75	105	132	130	101	49	58	92	100	62	C
GB40498	516	387	1512	1101	298	525	245	386	890	1701	625	773	461	208	328	488	609	881	693	200	315	592	689	362	C
GB40500	258	235	685	376	140	342	181	288	399	761	434	474	258	257	147	318	372	493	345	149	162	380	292	200	C
GB40506	23	21	38	43	8	15	5	18	34	58	20	29	17	7	8	13	16	21	15	13	3	18	27	10	C
GB40515	258	226	615	326	191	357	166	256	299	752	416	393	231	168	81	305	328	480	282	117	148	346	225	210	C
GB40519	184	119	172	144	52	70	80	103	227	327	121	196	65	64	53	114	122	167	91	64	58	127	129	63	C
GB40521	78	56	116	93	19	54	36	39	92	90	60	91	33	21	30	38	50	37	50	20	36	47	47	32	C
GB40523	19	32	113	41	21	21	21	19	41	69	27	25	14	4	12	26	21	21	28	30	14	27	11	21	C
GB40609	33	22	57	17	13	13	11	18	28	14	51	51	13	3	8	8	8	9	20	7	8	7	11	2	C
GB40624	206	120	388	609	135	189	92	351	375	706	347	270	116	204	155	81	201	227	165	119	94	153	225	72	C
GB40629	309	151	301	253	88	83	68	153	229	886	273	237	89	20	214	127	66	85	263	61	74	112	170	100	C
GB40648	2724	2171	2160	2392	1147	1045	1784	1895	2605	3581	2092	3201	1333	1323	1366	1764	2285	2164	1737	1162	1317	1674	1941	1037	C
GB40670	603	629	1348	786	387	500	191	469	1059	909	860	813	388	156	322	520	467	593	610	195	249	473	353	172	C
GB40694	180	134	155	122	56	70	80	110	202	218	121	196	72	33	45	122	59	66	80	69	53	80	57	38	C
GB40703	497	278	789	578	304	331	195	443	581	999	539	549	287	174	226	362	300	311	344	220	158	275	227	161	C
GB40711	4127	3217	7371	5214	2211	4149	2149	3942	4732	7455	5317	5398	3460	2676	2202	4271	4434	5376	4105	1818	2014	3526	3037	2582	C
GB40720	130	105	257	102	60	144	88	125	162	294	149	184	117	80	58	139	133	177	104	58	84	136	71	118	C
GB40735	20919	25411	14901	16289	18877	10272	10729	12962	15189	17368	25396	18510	12163	13022	11052	11045	16821	19461	10769	7855	8572	12619	17636	5535	C
GB40741	171	108	341	174	87	136	75	132	194	345	193	249	127	77	126	143	118	194	185	85	98	176	172	137	C
GB40758	2135	1210	4465	2001	667	2133	1100	2142	2654	4677	2594	3213	1501	1829	773	1490	2487	2624	1480	1073	999	1467	1242	963	C
GB40759	5780	3367	9283	4637	2138	4785	3081	5660	6137	9038	6341	7318	4227	4326	2619	3431	5891	5680	3877	2689	2661	3213	3138	2276	C
GB40808	574	381	2062	1051	292	725	389	554	996	2313	739	1470	423	208	281	605	565	681	612	409	346	610	446	432	C
GB40816	449	324	1076	573	199	605	233	487	652	1124	591	677	404	349	219	508	584	730	553	232	256	487	345	329	C
GB40845	75	152	299	144	75	158	36	73	195	350	118	181	62	49	82	111	102	149	143	42	64	136	91	76	C
GB40847	30	41	54	50	31	40	15	41	67	61	59	44	28	10	33	33	46	40	33	17	14	27	24	17	C
GB40865	3435	3037	3717	3662	1707	3503	1547	2685	3580	4919	4205	4017	2300	762	2035	2484	1724	1751	4074	1555	2013	1689	1784	1828	C
GB40868	4371	3700	4760	4082	2381	2838	1662	3583	4769	4828	4121	4003	2137	985	2615	2605	3159	2937	3254	1350	1674	2245	2643	1534	C
GB40870	9	10	24	13	8	13	0	3	18	31	15	16	5	3	2	4	3	11	15	4	3	8	10	3	C
GB40871	50	46	96	71	22	47	17	21	77	128	58	47	19	5	8	26	17	42	50	22	13	44	31	5	C
GB40916	29	29	33	30	9	20	17	12	42	50	26	53	18	8	12	24	15	13	19	19	13	31	20	12	C
GB40944	800	520	937	691	340	316	429	516	942	1148	734	786	392	387	424	527	678	772	501	342	284	480	546	250	C
GB40963	10	23	29	25	7	12	5	17	22	30	19	24	8	3	4	11	13	17	13	6	11	15	9	9	C
GB40997	366	308	937	543	229	448	181	418	454	626	837	546	335	123	308	188	427	542	508	188	341	338	426	203	C
GB41000	412	513	445	397	261	270	237	281	521	390	412	338	230	61	408	217	224	182	353	122	118	194	280	126	C
GB41011	1536	1344	1104	989	713	636	738	942	1183	1583	1157	1148	622	159	542	657	670	484	1013	616	483	559	498	532	C
GB41015	27	76	85	39	51	34	20	38	79	84	58	38	14	6	25	33	19	30	22	10	0	8	22	5	C
GB41165	74	91	114	68	31	74	36	52	113	123	90	86	43	18	54	56	51	57	96	37	48	54	54	55	C
GB41193	188	179	212	201	165	114	85	112	200	334	221	202	150	70	118	118	156	201	137	56	92	121	207	108	C
GB41196	449	314	738	613	279	411	191	248	582	910	456	555	291	124	334	362	296	421	513	214	200	436	452	261	C
GB41203	8210	5135	12576	7959	5352	4713	6055	6928	10769	11998	8399	8114	5614	4878	5920	5040	9610	7965	4364	3777	2353	2860	3769	2077	C
GB41227	3430	2102	5253	3186	2052	1919	1218	3196	4069	3692	4202	4096	2024	2396	2624	2044	3189	3237	2747	1569	1354	1561	2156	695	C
GB41240	431	141	497	629	184	375	272	558	628	1856	633	470	539	385	172	237	614	490	343	162	241	323	289	175	C
GB41246	21	18	83	40	9	33	13	15	43	119	19	60	7	9	12	30	12	29	14	18	12	41	21	28	C
GB41306	2510	1020	5721	3834	922	1411	869	1988	4355	4983	4236	3328	1559	1767	272	1527	2173	2306	1639	593	871	2486	1149	861	C
GB41308	12256	8417	19578	17383	4538	8765	6847	11341	20588	27334	15730	21941	7244	9651	2744	10180	8189	11890	11778	3744	5153	8835	9127	3409	C
GB41310	9820	7152	9086	12287	4022	4628	4351	7140	13714	14972	10376	12522	4121	5004	3198	6358	5405	7346	6522	2703	3603	5733	6375	2310	C
GB41343	60	28	124	68	27	51	30	25	94	160	48	73	26	25	12	46	27	61	24	22	39	44	26	46	C
GB41344	30	26	64	67	16	40	18	23	62	88	44	49	25	21	18	23	23	44	23	11	30	32	21	14	C
GB41352	23	14	28	26	5	9	10	15	38	31	24	36	12	8	9	13	11	15	18	11	4	19	14	10	C
GB41378	444	331	864	460	196	404	192	440	546	861	501	598	300	149	187	369	294	393	464	194	212	278	243	278	C
GB41392	385	300	760	494	141	462	269	293	527	834	514	589	276	205	104	370	301	367	363	178	179	332	203	290	C
GB41393	143	86	197	126	67	143	81	134	166	216	155	160	83	44	58	111	114	89	124	59	75	77	53	85	C
GB41464	6	13	52	29	3	20	3	11	17	47	15	19	12	2	2	14	11	12	8	1	1	15	11	11	C
GB41465	26	29	76	36	14	46	5	26	47	105	57	38	30	9	10	38	28	28	32	16	15	28	11	34	C
GB41471	836	396	872	787	376	330	468	543	810	2105	825	746	749	450	346	451	741	698	536	337	325	401	420	336	C
GB41495	1106	649	2811	2459	440	1144	592	761	2701	3295	1859	3106	636	951	192	1491	924	1616	1091	293	493	1458	1268	449	C
GB41520	319	253	651	515	172	308	178	275	363	780	421	345	255	138	144	312	315	343	367	175	136	292	223	219	C
GB41521	501	516	534	558	269	256	220	360	481	617	601	563	277	151	223	318	369	362	397	290	231	276	288	179	C
GB41523	106	81	68	42	46	15	25	39	89	45	38	46	24	2	35	32	14	20	47	18	25	11	21	19	C
GB41595	12	7	51	66	21	34	3	14	22	39	22	18	4	4	7	24	9	11	9	7	1	15	9	3	C
GB41603	769	483	2808	947	423	921	509	752	865	2350	897	1229	681	619	308	836	1188	1489	559	373	345	860	542	569	C
GB41606	1171	718	1410	1295	578	623	457	878	1588	1589	1167	1608	605	455	564	740	779	927	903	434	547	943	838	526	C
GB41609	516	419	611	455	289	382	217	314	541	777	583	543	428	235	324	438	371	486	582	207	219	360	351	275	C
GB41617	238	136	566	410	145	328	74	289	351	330	239	265	157	80	178	322	201	389	235	81	100	195	132	146	C
GB41625	908	486	5613	2372	589	1225	443	1681	2220	3430	2270	2532	534	531	464	638	898	1308	916	524	384	566	636	310	C
GB41629	42	35	220	66	21	62	20	39	72	192	73	91	36	12	23	34	32	51	59	25	16	40	32	23	C
GB41630	1060	968	1137	838	464	678	486	778	1048	1083	943	973	495	147	651	562	446	426	823	330	397	359	485	296	C
GB41634	489	377	715	486	230	397	205	314	503	867	527	558	352	268	314	466	355	463	473	212	232	398	394	340	C
GB41646	436	367	859	794	293	908	195	591	460	1034	926	757	515	158	221	711	425	553	972	163	158	487	416	176	C
GB41662	150	101	229	194	59	139	69	144	208	308	148	168	84	94	64	187	145	168	137	57	77	124	117	112	C
GB41671	1111	1108	1174	1009	678	896	484	772	1112	1203	1197	1027	657	274	717	790	912	630	1195	434	518	496	535	428	C
GB41675	73	76	125	80	36	49	32	78	91	173	78	120	74	31	36	81	87	78	55	42	47	73	53	61	C
GB41680	97	108	528	231	42	192	51	89	240	650	159	283	104	25	45	108	64	141	159	58	44	182	142	96	C
GB41681	318	226	597	338	178	261	164	301	382	714	381	458	240	165	160	307	343	439	295	163	171	310	273	207	C
GB41703	911	787	1447	1370	510	872	417	1007	1316	1759	1223	1128	835	225	716	690	669	683	1163	405	568	662	666	681	C
GB41704	925	633	1372	1223	456	651	436	681	1328	1653	1216	1268	652	371	542	688	699	831	1128	529	539	999	883	685	C
GB41723	221	136	350	203	137	103	99	229	282	277	272	296	107	100	129	122	180	245	136	71	86	84	97	51	C
GB41724	173	98	383	263	93	125	56	176	254	457	302	250	124	134	61	135	170	207	142	103	83	166	98	100	C
GB41727	78	60	308	160	44	134	22	124	190	285	139	173	73	25	34	84	60	100	122	29	41	79	74	52	C
GB41728	51	40	75	54	27	31	16	29	52	61	49	62	17	12	14	28	22	40	50	14	10	29	17	13	C
GB41729	5	15	2	8	6	5	4	8	13	2	6	15	4	1	3	3	2	4	9	2	4	1	2	2	C
GB41730	62	58	154	98	31	74	36	50	108	171	83	153	29	10	8	45	26	49	103	27	31	40	24	28	C
GB41731	86	63	282	181	46	156	24	69	168	246	117	179	63	9	62	90	59	72	140	45	36	74	93	38	C
GB41732	776	313	902	839	429	820	169	882	674	626	678	783	351	307	467	665	530	665	436	231	279	529	367	179	C
GB41735	399	232	831	401	279	389	248	377	479	1065	600	552	549	197	171	284	365	547	438	173	135	246	206	106	C
GB41740	348	366	578	365	260	258	193	277	429	703	372	404	197	124	327	281	306	277	369	217	218	352	317	231	C
GB41753	38	65	135	80	27	59	27	40	95	204	73	92	40	22	53	34	43	83	73	26	32	78	44	53	C
GB41772	2880	1833	5402	3154	1841	1806	1050	3668	4117	2898	4204	3854	1784	2659	2391	1531	2441	2971	2765	1435	1099	1474	2531	919	C
GB41773	1014	570	3599	1668	609	909	528	1313	1785	2209	1971	1767	845	900	986	659	1562	1656	1015	499	446	698	1038	261	C
GB41782	193	140	602	389	147	318	110	219	435	341	268	323	158	90	224	192	239	354	229	53	88	232	200	124	C
GB41785	4	6	41	20	5	12	6	8	20	57	20	20	13	2	4	4	7	8	14	3	7	6	8	2	C
GB41786	596	537	640	691	344	400	193	465	761	812	781	606	259	121	277	208	232	273	388	176	177	171	275	120	C
GB41800	139	115	194	109	67	120	80	108	176	265	163	170	100	74	49	117	156	153	140	68	78	130	92	84	C
GB41801	127	96	220	133	51	139	66	137	147	268	163	167	114	56	47	134	99	157	170	52	61	103	82	89	C
GB41811	1478	1287	2318	1709	857	1112	955	1115	1931	2873	1932	2168	1080	883	876	1480	1315	1714	1482	991	1060	1620	1304	1159	C
GB41818	160	139	168	130	120	104	64	111	143	192	157	161	108	78	84	114	139	163	133	69	83	110	122	80	C
GB41821	1259	1272	2157	1856	860	1398	575	1159	1758	2493	1695	1732	903	472	868	1203	1152	1796	1599	628	568	1422	1507	609	C
GB41835	486	315	754	372	205	357	227	344	476	722	457	550	315	215	267	405	392	493	410	259	230	369	314	296	C
GB41836	748	541	1157	712	379	625	350	619	732	1079	837	870	585	413	515	726	599	777	751	303	354	575	397	342	C
GB41895	118	112	304	220	53	125	65	83	210	509	180	244	81	35	65	129	67	147	219	41	63	162	151	106	C
GB41908	1930	1438	1971	1523	1055	1243	787	1077	1793	1972	1813	1708	918	492	1027	1401	1197	1180	1856	750	892	948	1006	767	C
GB41912	226	64	551	2018	180	3754	104	1117	936	94	263	569	139	199	317	231	352	837	365	72	71	505	418	134	C
GB41989	86	75	171	92	61	93	44	58	121	246	125	104	73	27	36	73	43	59	86	38	39	41	74	48	C
GB42000	4705	4305	2993	3796	2481	1509	3374	2850	4129	5211	3485	3848	1836	762	2079	2352	2085	2070	2401	1830	2114	2101	2271	1827	C
GB42014	553	491	1352	862	313	603	327	478	796	1399	740	869	495	292	353	644	600	943	723	267	326	702	655	530	C
GB42035	142	82	296	91	44	74	82	78	103	202	121	112	96	43	94	74	101	83	102	56	60	84	81	50	C
GB42039	34091	35325	10954	15811	13760	7470	20663	16421	21536	18985	16265	21327	11807	5758	15023	13238	9261	7977	13522	10247	10066	6668	8479	6300	C
GB42054	3662	2672	2748	2148	844	1287	1827	1732	3282	6337	2052	3862	1457	904	787	1684	1098	1424	1500	1645	1454	1391	724	1272	C
GB42150	1318	1039	1403	1377	552	905	719	1389	1161	2431	1499	1377	722	354	609	684	814	912	1158	573	617	809	717	539	C
GB42183	828	585	835	514	348	290	327	524	681	991	729	912	358	292	469	441	432	517	501	308	314	366	331	228	C
GB42184	1058	630	1797	1250	483	1073	475	969	1176	2697	1387	1424	715	227	416	813	595	840	1019	430	425	617	489	398	C
GB42196	614	270	422	472	241	195	358	342	504	626	462	452	241	246	226	269	312	399	281	153	327	323	373	265	C
GB42200	35	26	208	66	36	62	24	37	86	157	61	106	19	13	19	47	25	78	66	25	20	81	34	49	C
GB42215	91	59	133	95	35	38	36	87	102	144	90	50	65	51	39	63	99	76	62	35	32	50	51	39	C
GB42224	161	184	238	197	92	107	86	152	168	330	181	200	135	84	66	111	127	173	209	97	105	145	145	98	C
GB42249	970	952	403	635	326	187	461	614	836	539	445	768	351	89	451	396	223	253	327	315	283	346	410	229	C
GB42276	54	22	31	117	37	53	12	70	55	34	63	82	23	15	37	14	34	51	67	13	20	35	35	12	C
GB42292	16	21	41	20	9	11	11	9	30	54	18	30	8	4	5	9	12	7	11	15	6	15	5	14	C
GB42294	7	9	16	8	5	5	6	6	19	34	9	19	4	2	4	5	7	5	4	3	2	5	6	6	C
GB42303	14	19	75	46	10	34	15	33	61	107	46	49	24	27	23	18	19	40	22	6	10	40	14	16	C
GB42326	1236	791	1313	1744	549	708	595	967	2204	1846	1184	1457	444	500	1078	683	828	767	968	354	548	1223	1350	421	C
GB42332	99	93	174	127	78	77	57	133	156	181	129	132	80	39	65	107	79	92	104	66	58	76	65	72	C
GB42334	213	198	156	222	119	159	147	166	207	333	182	234	121	47	131	159	132	89	246	92	115	135	133	73	C
GB42346	27	26	96	18	30	39	17	16	27	44	37	49	23	10	12	20	42	59	19	15	12	24	12	17	C
GB42350	92	81	253	98	44	109	52	88	129	188	146	154	51	62	50	76	145	94	125	34	41	126	69	26	C
GB42351	1311	1647	5277	1757	1133	2774	519	1637	2255	2359	2572	2182	1204	850	596	1840	2949	3043	1774	399	667	1991	1030	549	C
GB42360	253	211	503	293	151	254	110	173	333	455	259	338	165	68	151	251	148	258	329	111	115	220	170	114	C
GB42374	461	312	889	534	196	453	256	415	614	1210	576	796	385	292	226	485	429	666	486	218	294	454	330	380	C
GB42377	218	172	328	199	118	139	127	195	272	439	212	316	150	109	204	157	239	260	173	111	117	152	212	150	C
GB42447	154	118	211	133	73	135	69	125	146	214	136	148	85	64	56	152	120	151	149	85	56	99	87	81	C
GB42455	1188	793	3074	1889	458	1640	483	1087	1693	1847	967	1145	807	840	749	1041	1084	1589	779	634	569	1186	1265	736	C
GB42489	577	514	769	592	386	322	232	353	626	865	594	748	315	183	297	403	414	586	529	210	204	500	582	269	C
GB42495	218	192	731	262	128	364	133	200	381	825	345	433	214	114	107	325	231	368	320	137	147	272	189	196	C
GB42508	482	402	357	319	243	266	198	315	409	536	398	425	225	45	290	248	201	222	356	174	162	224	290	150	C
GB42515	336	329	1025	519	316	644	168	371	597	566	512	535	316	364	221	579	506	563	358	183	216	417	358	270	C
GB42535	14	6	11	11	5	7	7	10	14	18	11	12	5	1	2	4	5	7	5	6	5	3	5	11	C
GB42551	153	99	286	175	113	171	37	276	182	97	213	139	48	62	98	177	133	245	103	52	31	136	105	59	C
GB42564	220	233	424	248	126	223	111	221	322	391	241	316	168	102	193	209	201	208	256	118	148	180	153	118	C
GB42579	751	470	1438	1217	326	822	299	580	1201	1888	980	1128	449	229	232	683	602	763	759	228	289	767	604	318	C
GB42580	231	169	368	558	148	220	78	392	421	403	379	176	154	194	232	106	272	357	209	76	82	275	265	97	C
GB42597	107	105	124	96	127	15	4	43	104	108	91	43	35	52	21	24	97	51	22	43	17	9	39	10	C
GB42598	41	21	43	72	92	23	13	18	47	93	73	9	22	21	15	7	49	42	12	33	14	18	19	11	C
GB42604	1471	1368	3043	1542	978	943	811	1304	1611	2932	1592	1537	1216	448	809	1317	1459	1680	1284	809	763	1332	1055	1024	C
GB42673	141	147	441	179	100	199	74	223	292	533	324	241	122	114	148	148	317	252	172	109	100	179	183	101	C
GB42719	297	208	469	361	150	297	137	410	321	476	333	369	260	220	183	292	351	420	302	108	132	264	212	145	C
GB42764	134	95	643	430	77	155	124	162	198	632	400	220	201	45	100	157	131	211	271	48	60	296	156	97	C
GB42780	2436	2590	4382	2752	1424	3021	1243	2420	3397	4419	3303	2868	2312	1316	1927	2769	2754	2589	3238	1130	1281	1832	1886	1534	C
GB42787	585	478	773	524	282	631	189	551	773	461	867	880	341	333	402	384	612	729	830	150	274	401	388	208	C
GB42792	7508	17042	4111	7756	11758	2453	3153	2890	5484	7069	10236	6042	6190	3726	2453	3534	5621	5423	3246	1452	3132	3346	5585	936	C
GB42793	3411	2796	3063	4310	1926	1584	1765	2790	3964	5368	4423	4107	2586	2930	998	2871	3067	3113	2644	872	1285	2422	3344	801	C
GB42802	1339	1732	5323	538	1163	587	499	726	1451	812	1104	1876	610	400	810	1505	676	1662	932	417	336	584	574	338	C
GB42850	5	22	9	6	2	5	4	3	18	25	5	12	1	0	4	1	0	3	4	3	5	5	1	6	C
GB42865	644	623	998	695	336	407	301	487	800	888	471	708	353	103	472	330	285	330	402	274	257	401	370	288	C
GB42878	176	149	440	254	120	259	76	179	289	593	264	315	137	67	90	160	155	216	215	97	117	176	121	100	C
GB42879	1870	1621	2074	1846	1112	1336	718	1589	1996	2217	1923	1999	1198	455	1471	1275	1162	1216	1712	795	736	964	969	710	C
GB42884	42	23	61	53	15	24	24	22	61	106	39	53	25	13	14	38	29	33	25	8	10	40	40	27	C
GB42888	8	21	46	12	6	14	4	29	37	118	16	25	11	7	11	20	20	14	13	9	9	7	6	4	C
GB42891	29	37	215	83	19	72	10	79	158	160	70	38	21	18	13	31	110	76	22	13	11	40	12	7	C
GB42892	6	10	7	22	4	3	1	5	12	25	12	2	3	1	1	4	11	5	8	1	1	0	8	0	C
GB42894	943	649	1901	565	378	880	292	960	656	1903	1263	1417	711	329	382	1115	861	1131	930	259	458	728	698	453	C
GB42895	176	102	340	303	61	223	68	271	222	657	284	345	150	61	81	171	148	203	218	120	93	194	112	68	C
GB42904	19	18	50	22	13	16	12	60	42	38	18	24	14	7	8	16	21	19	5	10	13	16	4	6	C
GB42921	468	358	690	438	238	372	166	316	555	690	547	542	364	222	305	402	414	476	522	201	245	465	391	309	C
GB42942	878	786	498	477	436	210	494	446	797	754	620	815	458	264	342	647	434	384	548	328	291	481	448	278	C
GB43006	1290	735	6118	5270	1134	6546	833	3041	3753	1529	3383	3237	925	1292	1977	1815	2392	2255	2025	668	554	2499	1219	494	C
GB43015	295	259	426	434	173	218	128	220	429	490	335	353	199	105	197	225	206	247	309	112	119	206	263	133	C
GB43035	54	64	98	86	55	52	70	55	93	174	138	120	58	23	51	33	35	60	84	16	30	42	72	23	C
GB43052	2836	1303	8495	6161	921	3854	1320	1992	6007	9452	4345	7307	1798	2560	240	4179	2370	4789	2867	691	1447	4580	1750	1313	C
GB43053	16304	18064	15193	18659	12558	8293	8414	10384	18351	19124	19103	20693	9925	7757	4579	10312	10252	12465	11886	3909	6208	9509	10076	3503	C
GB43054	275	180	773	499	120	263	137	307	590	700	330	558	132	92	112	310	200	319	245	114	182	438	207	305	C
GB43074	233	178	413	234	101	217	109	195	278	446	266	276	178	105	147	225	207	282	265	126	128	212	183	180	C
GB43084	729	633	722	415	327	413	332	449	711	910	593	626	421	202	386	492	428	405	623	274	279	335	396	287	C
GB43088	3289	2685	4723	2970	1728	3116	1695	2714	2839	4482	3807	4198	2668	2251	1708	3350	3801	4024	3217	1532	1551	2315	2516	1654	C
GB43095	918	542	1634	1097	440	558	321	664	1261	1863	1042	1220	367	264	399	740	540	856	656	411	374	672	551	419	C
GB43099	195	119	475	254	87	252	111	163	264	511	281	283	134	108	97	209	179	256	198	121	104	225	156	171	C
GB43112	40191	20410	76932	43636	22033	24826	26285	16224	30444	91595	21286	30185	34989	5520	14062	24735	21085	13604	8709	13804	16417	8915	10975	14649	C
GB43113	345	248	717	484	168	397	163	280	431	743	445	462	266	158	184	339	346	458	474	179	137	331	327	275	C
GB43123	1852	1912	2381	2154	1115	942	881	1486	2349	2035	2146	2282	1191	1009	1782	1124	1272	1464	1740	786	786	964	2054	516	C
GB43138	3043	3278	2967	2968	1748	1032	1429	1653	3290	4152	2974	3262	1401	564	2406	1695	1929	2073	2213	1372	1429	1972	2315	1194	C
GB43143	493	330	1068	636	280	349	193	409	495	1436	586	716	330	249	147	443	569	560	331	136	163	389	277	167	C
GB43145	79	89	233	192	58	100	33	56	188	349	107	301	49	54	36	111	83	127	90	40	52	150	73	70	C
GB43163	429	334	679	359	212	314	222	350	483	637	393	492	277	130	224	366	296	403	377	230	228	402	311	310	C
GB43179	459	299	964	614	186	496	175	313	616	923	558	665	314	188	252	386	346	529	502	196	197	486	372	268	C
GB43191	170	98	89	128	37	62	30	89	149	244	195	149	74	61	30	71	75	104	87	62	58	122	83	49	C
GB43198	6155	5555	4448	4848	3928	2872	2537	2972	5336	5573	5886	5546	3268	1877	2553	3146	3581	4194	4066	1865	2557	2678	3411	1164	C
GB43208	2267	1382	4016	1887	1678	1646	965	2123	2551	3642	2857	3951	2250	1199	1413	2241	2405	2193	1986	971	1254	1330	1592	959	C
GB43222	315	238	379	302	97	150	147	213	350	536	215	448	121	77	143	197	144	237	167	196	135	251	206	140	C
GB43230	207	172	182	115	115	103	65	144	171	191	142	174	80	116	93	119	127	199	140	70	84	100	86	30	C
GB43238	1567	1113	2522	1679	797	1075	557	937	1890	2487	1714	1920	900	524	1130	1195	1260	1719	1632	569	600	1342	1296	723	C
GB43261	74	158	134	118	65	58	113	66	102	145	93	78	53	44	26	50	57	84	55	62	72	114	59	85	C
GB43266	105	126	247	124	54	154	51	91	148	248	154	195	85	40	86	107	118	125	138	67	62	74	76	77	C
GB43302	9075	5473	13710	10395	5011	7624	3638	9455	10590	14223	10437	9396	5987	7966	4978	7223	9120	10359	7825	4197	4691	7655	6129	4152	C
GB43305	592	492	763	527	288	492	379	566	633	938	643	695	464	444	341	594	669	686	477	330	330	560	448	462	C
GB43338	377	354	533	436	230	293	242	368	457	589	360	342	244	212	332	401	423	387	276	160	175	341	383	244	C
GB43375	227	244	344	338	167	219	134	188	309	519	335	377	189	47	172	237	219	223	423	115	126	213	227	130	C
GB43403	95	83	114	93	52	84	44	49	109	111	102	105	66	26	33	71	71	54	127	36	39	60	64	46	C
GB43407	30	24	71	67	6	36	6	25	60	102	34	64	14	11	3	47	15	30	21	12	8	27	16	14	C
GB43448	1258	834	2325	1455	570	1230	661	1138	1514	2356	1777	1619	1237	726	785	1010	1338	1488	1510	664	789	1239	892	949	C
GB43456	48	46	170	96	25	113	18	75	103	330	104	119	66	19	32	52	38	48	69	37	28	54	69	22	C
GB43465	112	67	179	129	54	89	33	121	168	180	169	136	45	60	107	54	101	142	132	45	41	89	126	33	C
GB43497	34	12	84	36	11	35	24	20	55	74	28	59	16	10	9	51	16	36	19	9	21	25	21	17	C
GB43543	143	105	233	215	35	73	87	96	291	334	140	319	56	65	38	116	51	104	75	86	68	151	83	79	C
GB43575	126	137	889	456	98	595	70	223	280	827	395	274	157	59	56	231	237	408	237	76	61	221	93	165	C
GB43576	83	84	262	230	59	224	37	115	113	269	225	136	96	59	46	112	155	146	144	35	42	98	65	69	C
GB43579	193	82	1198	314	108	286	83	171	361	1293	357	413	122	131	52	241	255	304	196	97	87	188	140	66	C
GB43612	17	11	86	23	6	20	10	13	30	97	28	22	2	3	4	4	14	23	20	7	12	21	15	14	C
GB43618	24012	32195	17826	24727	25296	10569	16651	15787	18360	30552	37525	21893	17906	14214	10275	12507	22196	23900	13292	6487	8938	12995	20991	6307	C
GB43641	25	15	28	30	9	16	7	13	26	25	25	15	12	5	0	18	14	15	20	12	8	17	8	15	C
GB43643	1328	1442	1760	1293	912	963	550	913	1664	1706	1415	1350	562	306	758	830	808	852	1133	466	553	677	631	401	C
GB43660	51	56	38	33	18	18	54	41	62	43	40	63	26	20	24	28	20	37	39	27	20	45	25	12	C
GB43689	459	134	521	3131	260	11956	35	3679	1529	619	1211	701	503	140	370	565	730	731	943	129	121	744	488	230	C
GB43690	5186	1328	8906	25807	3938	28344	74	14169	7118	5382	18859	8073	6627	1118	2755	5918	2915	3937	13673	660	612	4529	5413	476	C
GB43702	51	43	35	30	29	25	19	29	42	48	30	43	18	5	34	17	16	22	36	11	13	23	19	18	C
GB43709	41	36	242	76	29	118	52	66	68	237	93	89	54	30	16	56	53	67	51	39	45	74	39	66	C
GB43712	434	321	902	506	254	455	168	378	548	897	533	484	273	123	147	332	313	325	368	147	158	169	139	148	C
GB43713	14040	3844	14946	20611	7337	22516	1138	19436	9371	19066	24769	16322	10003	2536	10994	11779	6954	10247	14318	2048	2509	9359	7274	1762	C
GB43786	244	215	833	335	81	367	121	230	358	1184	351	463	259	114	75	253	202	339	320	132	147	233	145	187	C
GB43789	187	890	199	133	237	102	204	124	104	240	255	111	340	65	33	126	140	167	110	62	50	144	68	81	C
GB43798	60	51	221	148	40	63	59	58	133	377	108	121	42	10	30	42	54	105	81	40	35	74	95	49	C
GB43802	6	16	46	25	7	19	5	10	27	40	8	30	0	6	8	17	9	13	12	13	8	11	3	10	C
GB43820	1965	2158	1024	1262	983	638	1320	1095	1718	1472	1546	1749	818	455	1422	1033	1009	908	1275	772	788	770	1210	572	C
GB43841	308	236	629	391	152	308	231	270	404	553	438	473	253	258	160	333	358	444	377	142	179	337	247	224	C
GB43855	892	648	1607	883	515	1176	510	1021	997	1714	1248	1062	998	645	570	1089	1240	1138	978	410	465	718	713	584	C
GB43870	1281	783	2833	2396	813	1498	458	997	2043	3114	1742	2007	657	418	420	1107	991	1757	1249	404	574	1175	962	912	C
GB43876	82	65	263	173	89	101	64	82	209	260	113	139	63	29	53	161	107	159	91	49	70	113	101	30	C
GB43911	156	162	68	93	65	51	59	84	121	129	102	110	53	30	82	79	55	59	118	48	49	42	78	37	C
GB43953	850	714	1919	1280	545	737	455	946	1030	2104	1171	1036	634	326	411	1269	943	1192	861	442	373	813	700	398	C
GB43980	540	427	1020	581	206	508	281	504	651	1058	631	744	419	373	338	576	529	831	633	260	256	612	507	386	C
GB44011	92	64	97	99	42	62	33	51	97	119	79	114	50	14	40	75	49	37	94	19	37	57	38	29	C
GB44020	397	262	449	417	158	244	166	296	458	706	355	373	229	255	193	265	389	405	299	155	197	363	329	141	C
GB44021	2372	1394	2649	2348	1153	1667	574	1851	1944	2782	2327	2612	1241	442	1165	1705	1129	1796	2299	571	624	1421	1350	562	C
GB44064	563	452	590	551	584	323	255	445	646	483	684	605	352	309	356	389	469	483	516	165	225	290	406	131	C
GB44091	5915	5779	8702	8659	3637	4048	2229	4207	8473	12230	7085	8698	3037	603	2852	2981	2336	2983	6671	1984	2239	3420	3793	1553	C
GB44117	58	40	316	184	49	85	33	73	159	346	117	160	38	26	41	62	60	80	73	44	37	75	49	37	C
GB44118	171	157	270	170	143	98	68	158	199	239	206	232	69	39	124	78	85	75	123	61	77	60	55	44	C
GB44119	688	435	918	438	245	539	106	560	321	908	675	701	417	80	269	521	323	467	734	135	187	337	347	145	C
GB44127	262	238	419	332	140	252	168	236	248	626	315	359	227	94	162	242	223	268	250	210	161	265	197	186	C
GB44129	852	655	1230	873	458	752	391	783	925	1511	993	921	762	541	654	683	901	906	1010	445	452	707	712	411	C
GB44139	15	21	38	52	5	16	19	20	42	73	29	61	15	19	7	18	13	22	9	9	7	33	24	16	C
GB44146	733	590	1494	912	600	582	423	606	930	1375	1143	1158	560	514	286	591	732	1010	667	289	314	624	501	225	C
GB44147	5290	3877	6396	5426	3392	4692	2184	5065	5077	5897	6413	5788	4334	3532	4005	4521	5623	4935	5861	2094	2256	3660	4009	1995	C
GB44155	82	55	373	141	67	94	49	137	151	416	184	186	57	42	40	77	79	137	61	44	39	69	74	52	C
GB44174	445	378	372	347	138	166	191	320	512	488	248	492	219	101	231	273	171	260	255	195	191	313	297	221	C
GB44187	403	344	602	457	229	293	164	339	438	606	455	509	267	157	316	336	328	364	464	140	179	299	296	160	C
GB44189	340	411	823	618	198	630	133	419	537	661	555	639	283	144	222	510	416	459	564	146	180	329	252	219	C
GB44197	55	63	53	31	15	21	18	25	51	55	30	67	26	14	17	31	29	24	37	19	15	43	29	17	C
GB44198	2978	2320	4964	5863	1989	5047	1019	4029	4035	4995	3068	3956	1660	1182	2037	2378	2712	2968	2208	1511	2013	2539	2051	1653	C
GB44214	398	346	558	634	182	277	252	347	668	894	808	606	251	251	136	361	385	348	432	177	238	378	436	240	C
GB44229	25	17	24	13	2	10	8	18	30	39	17	29	8	9	8	8	10	18	17	8	13	13	14	8	C
GB44237	1655	1435	1906	1461	874	1214	656	1104	1677	1718	1687	1704	1036	422	916	1342	1022	1031	1632	670	768	897	897	872	C
GB44254	2924	2203	2524	3009	1778	1348	1136	2005	2987	3053	2970	2642	1163	836	2679	1053	1217	1209	1975	1007	1220	991	1213	730	C
GB44276	312	291	95	192	80	86	96	142	278	258	135	268	102	28	113	136	54	78	117	134	65	106	93	86	C
GB44291	502	391	1141	701	237	650	280	486	707	1256	655	810	428	339	292	601	610	725	546	253	257	511	389	314	C
GB44336	873	801	345	446	461	194	279	417	645	501	502	516	267	79	376	270	309	239	343	270	246	173	283	131	C
GB44411	56	59	165	72	37	89	32	51	88	143	82	109	51	35	41	48	69	51	96	31	53	74	38	55	C
GB44430	1189	1806	1953	1580	933	1093	783	1068	1274	2628	2057	1582	1299	1066	423	1206	1357	1733	1145	527	617	1044	1315	631	C
GB44493	289	251	629	297	193	190	103	179	387	445	470	495	248	201	153	223	237	313	277	92	114	217	201	82	C
GB44502	1571	2379	1873	2190	1229	1004	884	750	2609	2709	2052	2044	1040	456	301	1146	1317	1599	1055	295	525	1352	1690	343	C
GB44532	1518	1267	2801	2062	832	1215	778	954	2005	3378	1922	2008	846	493	755	1077	1267	1897	1417	596	692	1656	1590	716	C
GB44536	202	187	237	244	69	115	65	68	347	243	131	222	82	44	80	128	74	145	99	103	59	242	101	87	C
GB44544	187	144	207	161	101	119	63	185	213	295	308	177	93	54	113	122	139	140	173	71	77	116	149	68	C
GB44560	1741	1416	1924	2113	939	877	1292	1421	2291	2809	2434	2410	1327	1802	637	1310	1573	1851	1352	640	965	1339	2060	671	C
GB44567	101	67	81	80	25	43	58	72	103	134	51	99	57	45	39	76	43	67	37	40	38	69	51	38	C
GB44584	277	175	238	195	100	129	148	131	227	297	206	227	115	77	109	171	124	173	125	119	94	168	124	152	C
GB44588	2641	2162	2479	2402	1418	1840	1150	1841	2495	3052	2407	2399	1455	446	1329	1743	1305	1454	2130	776	889	1124	1306	776	C
GB44589	25	24	71	40	23	39	26	22	30	58	28	42	23	13	16	22	26	31	35	10	14	24	19	19	C
GB44613	44	22	66	48	18	42	19	20	77	81	50	66	24	19	8	38	23	40	34	12	22	39	31	22	C
GB44630	16	19	48	23	8	23	8	24	26	64	44	32	25	7	12	12	16	18	24	5	12	15	16	4	C
GB44643	60	46	265	108	23	119	36	56	124	305	80	100	70	26	22	83	39	99	57	48	31	77	43	88	C
GB44644	12	9	28	14	5	22	6	9	25	40	17	10	6	3	4	15	10	17	9	8	6	9	8	10	C
GB44647	354	262	281	356	168	176	160	201	507	453	322	469	203	209	158	316	273	360	285	101	147	249	345	136	C
GB44656	143	98	328	172	55	176	71	136	167	392	179	182	110	61	46	162	123	197	142	83	81	159	59	124	C
GB44661	353	233	317	316	149	136	153	161	450	486	384	461	168	140	151	165	165	219	216	141	221	324	283	114	C
GB44673	478	333	879	543	249	366	212	421	611	947	573	568	372	226	328	403	481	560	451	202	212	435	422	287	C
GB44678	223	178	339	235	124	180	108	151	287	394	261	277	165	109	159	243	193	261	301	86	107	211	186	157	C
GB44679	450	408	776	499	196	542	217	361	596	824	577	695	307	198	260	433	350	557	445	259	249	475	369	412	C
GB44703	1274	1274	2550	1277	930	1605	504	947	1655	2625	1850	1611	1044	641	700	1818	1634	2163	1552	517	520	1147	1007	846	C
GB44709	436	346	653	768	246	194	264	175	531	1043	280	399	202	70	194	389	294	308	192	115	150	358	420	223	C
GB44710	338	215	1064	2297	355	1453	129	846	1238	688	572	986	211	292	312	238	420	942	240	74	81	698	376	142	C
GB44724	15	12	21	16	6	14	12	10	26	36	18	22	7	4	10	9	11	16	26	8	6	15	8	10	C
GB44796	78	46	177	90	44	64	48	82	121	116	82	105	41	25	50	39	74	100	63	27	51	54	84	36	C
GB44798	117	107	395	192	72	147	67	132	245	517	205	222	76	78	97	111	150	267	149	62	57	158	180	87	C
GB44836	48	45	141	58	41	58	30	71	93	128	90	63	36	23	24	50	69	70	69	33	31	73	58	54	C
GB44839	56	38	53	45	44	38	24	43	66	39	38	46	27	3	19	19	29	25	57	20	22	16	25	13	C
GB44842	1550	2461	1135	1622	1829	814	515	941	1252	1666	2235	1619	1197	886	708	661	1125	1452	1380	483	841	982	1109	561	C
GB44860	304	315	273	255	173	159	78	221	307	225	209	233	104	25	166	144	150	123	229	48	86	130	170	44	C
GB44890	2164	2179	2498	1972	1376	1655	1137	1849	2195	2855	2502	2218	1695	1045	1941	1911	1908	1844	2142	972	996	1431	1560	1180	C
GB44899	241	367	931	555	132	374	137	177	535	1078	364	510	209	70	152	286	307	453	328	181	160	433	334	267	C
GB44912	136	119	253	145	70	150	77	102	185	281	188	210	125	57	71	158	121	171	215	81	53	148	133	84	C
GB44935	955	743	1244	902	462	905	459	842	858	1262	1139	1023	803	570	672	884	913	1062	1114	428	449	797	824	573	C
GB44941	503	484	1335	655	253	798	284	480	765	1377	902	825	467	258	266	719	574	744	689	307	255	498	295	416	C
GB44959	102	133	422	208	67	137	53	83	255	367	157	224	86	25	65	138	77	206	194	58	85	151	113	108	C
GB44962	16	27	106	61	6	34	24	19	74	104	38	85	18	10	5	30	12	41	28	5	11	19	33	15	C
GB44972	512	387	658	438	326	312	167	258	507	752	488	501	275	62	309	427	281	333	461	205	246	303	217	288	C
GB44991	1549	1197	2255	1791	676	1269	759	1402	1910	2652	1912	1772	1004	520	688	1231	1109	1294	1452	789	786	1129	1028	948	C
GB44996	103	129	266	473	221	575	31	141	277	218	122	305	121	50	129	195	56	169	130	42	39	96	103	41	C
GB45009	506	551	662	437	293	392	285	427	553	743	608	499	328	125	370	347	278	302	541	209	208	294	289	202	C
GB45017	2598	2888	1673	2062	2273	1054	1272	1268	2190	2041	3087	1923	1334	1244	1572	1283	1989	1862	1415	880	1027	1244	2359	690	C
GB45028	1255	717	2549	3284	773	2330	447	1978	2063	4790	2520	2425	1501	480	679	979	1082	1360	2417	297	540	1750	1398	364	C
GB45029	361	333	390	363	117	177	258	165	420	733	261	427	178	88	83	402	168	203	206	123	141	250	201	216	C
GB45030	24	23	13	27	9	9	22	20	31	32	12	28	13	6	5	20	10	7	16	8	11	10	13	8	C
GB45057	323	291	878	534	247	399	172	451	522	813	503	494	328	211	181	386	553	557	333	131	133	456	286	174	C
GB45062	17	14	68	34	4	15	13	17	24	84	10	22	8	6	5	12	13	13	9	10	12	17	9	5	C
GB45073	1725	1043	5700	3635	1347	1689	671	1308	3241	3727	1880	1707	555	387	644	1659	1196	2920	1054	540	566	1369	1636	637	C
GB45092	304	245	194	210	144	98	106	186	231	249	214	281	93	93	114	195	124	146	216	55	139	133	133	65	C
GB45114	1591	1417	2249	1695	892	1294	799	1565	1920	1898	1885	1685	1337	742	1257	1363	1702	1480	1547	583	685	1367	1306	761	C
GB45133	161	154	247	165	94	176	87	179	212	265	225	228	159	126	111	165	174	220	213	86	85	160	182	128	C
GB45140	97	105	204	181	55	68	49	47	241	306	102	259	50	32	31	91	46	131	71	46	49	192	163	66	C
GB45141	2265	1863	2445	2824	1094	947	1101	1189	3509	2663	2137	3057	1012	911	967	1538	1377	1255	1607	658	866	1541	1643	606	C
GB45142	1414	1466	1236	1215	1119	503	982	705	1326	1522	1362	1431	705	167	520	669	856	597	800	554	394	637	596	273	C
GB45149	259	511	1924	410	154	339	65	463	912	836	712	589	155	137	233	361	673	540	406	170	204	453	206	111	C
GB45151	1617	821	6079	2608	942	1698	873	2609	2867	4568	2838	3422	1117	813	888	1394	1685	2214	1361	950	562	936	949	662	C
GB45152	3850	2108	9951	4261	2302	2539	1800	4934	5006	6714	4952	5604	2466	1880	2420	2580	3157	3558	2655	1746	1128	1411	1994	1058	C
GB45153	61	113	144	94	53	51	74	55	71	161	125	103	53	103	25	65	70	109	53	34	22	79	63	37	C
GB45200	44	40	112	67	33	56	17	64	83	127	83	89	52	30	27	53	88	78	57	23	29	71	49	34	C
GB45217	51	51	116	76	22	68	34	66	80	141	66	92	47	32	36	68	50	60	67	29	26	50	41	47	C
GB45281	1134	846	1613	1222	620	1020	553	769	1421	2095	1369	1395	815	435	663	969	950	1182	1189	472	531	930	896	598	C
GB45287	222	155	423	232	101	224	113	168	288	405	245	281	133	47	95	167	129	151	280	115	124	193	162	134	C
GB45335	545	618	570	550	720	539	157	439	751	224	716	720	304	158	269	429	377	545	416	209	200	342	268	206	C
GB45336	146	181	78	180	157	150	44	115	183	80	171	178	107	52	96	111	81	128	79	53	44	78	87	49	C
GB45348	3194	3233	7464	3408	2335	3378	1658	2713	4212	5929	4524	3760	3131	1890	2510	4047	3817	4178	4515	1623	1770	2757	3287	2424	C
GB45373	432	365	700	542	193	343	205	346	645	884	501	520	286	142	215	348	315	439	415	181	198	386	337	239	C
GB45388	219	152	389	327	82	247	51	153	240	549	290	320	136	39	85	169	153	204	334	57	70	234	193	92	C
GB45408	167	136	807	483	144	298	91	227	369	692	347	354	171	91	107	230	332	361	268	115	98	220	233	150	C
GB45414	383	170	1002	423	196	361	170	400	529	890	522	545	332	157	252	299	367	423	429	267	175	309	331	193	C
GB45503	18	19	43	18	12	17	12	23	28	19	14	16	8	7	9	19	9	16	20	6	8	16	18	4	C
GB45518	716	631	452	583	314	222	355	443	682	748	397	588	307	63	381	229	224	177	356	276	286	241	272	212	C
GB45564	141	157	408	329	93	185	75	132	327	540	250	264	103	68	120	133	171	236	233	77	121	191	155	132	C
GB45617	909	729	1580	1073	655	780	434	541	1277	1934	1224	1320	697	373	234	881	739	877	741	457	574	903	453	605	C
GB45639	41	26	159	56	16	45	15	25	53	217	61	66	37	17	10	32	37	55	49	32	14	45	22	30	C
GB45640	674	497	687	604	324	408	348	456	634	920	623	658	432	245	334	473	436	450	560	308	338	369	394	272	C
GB45642	24	28	28	35	25	23	9	17	39	43	46	38	12	1	19	12	12	21	27	13	5	23	20	9	C
GB45644	229	165	122	207	141	123	55	116	204	151	212	195	53	8	96	80	55	76	150	50	46	78	111	50	C
GB45645	1527	1311	2212	2149	952	1012	425	693	2194	2565	1713	2069	671	138	601	865	508	1079	1796	466	458	975	1084	416	C
GB45651	706	612	748	654	442	381	270	574	760	659	671	657	453	265	614	387	478	476	667	204	309	394	491	166	C
GB45676	138	67	98	83	23	78	28	98	133	97	63	94	30	26	47	31	43	52	46	49	40	60	40	42	C
GB45708	413	228	80	227	191	106	65	343	366	317	391	210	77	56	110	74	165	62	95	61	139	133	151	100	C
GB45713	302	218	337	417	131	178	131	207	313	556	461	399	220	147	124	211	237	216	289	125	158	285	175	162	C
GB45732	386	259	828	562	196	167	170	368	623	898	469	518	187	148	225	178	306	364	300	126	117	200	254	107	C
GB45733	119	101	318	268	51	122	78	104	240	381	152	235	74	43	51	98	82	136	142	107	92	211	146	114	C
GB45813	1097	847	1706	1477	511	767	502	656	1451	2149	1201	1626	768	325	496	903	827	1179	1166	475	489	1203	1080	668	C
GB45823	569	442	1113	681	305	684	328	456	798	1197	711	828	527	315	374	657	585	816	756	277	277	587	488	432	C
GB45841	6	11	97	44	11	30	4	13	29	115	45	43	16	5	9	14	13	14	24	15	9	18	14	18	C
GB45905	477	492	1366	942	300	756	208	423	806	1475	914	1013	535	186	296	546	594	748	981	277	351	670	519	412	C
GB45906	825	5976	1026	616	8040	365	3889	342	1017	1106	4967	2080	940	1276	718	1272	1685	1333	798	1645	924	1888	734	1290	C
GB45927	151	161	255	303	71	143	71	174	183	284	195	173	99	18	90	105	92	138	185	53	42	104	150	55	C
GB45937	2476	2184	2669	3822	1617	1327	1525	1306	3808	3534	3105	3621	1312	1126	988	1813	1661	1951	1781	677	960	1799	2168	724	C
GB45943	6668	4883	14839	10032	4626	7508	2111	6988	9980	11898	7744	7788	3344	2488	3753	5389	5139	5908	4858	2835	2961	3801	3695	2470	C
GB45967	64	45	315	154	34	113	42	61	148	318	108	150	49	12	44	55	50	109	83	61	31	116	68	80	C
GB45968	5664	4452	16735	9776	3943	6945	2037	6781	9235	14683	6761	6669	3616	1618	2491	4821	4229	5305	4102	3121	2999	3414	3062	2931	C
GB45970	34	36	21	31	24	11	14	29	46	51	25	46	7	10	17	7	14	21	27	12	24	31	21	20	C
GB46014	206	193	370	231	111	264	89	151	198	334	237	267	161	109	129	250	205	248	251	89	90	166	146	153	C
GB46066	1097	784	1502	883	583	1093	437	759	1125	1148	1145	1087	829	549	683	991	1025	1099	1073	460	517	754	677	598	C
GB46091	186	184	75	120	57	38	101	101	134	191	88	199	58	38	95	94	53	60	74	63	84	88	61	74	C
GB46118	1305	969	2350	1498	680	1127	575	1222	1856	2127	1591	1610	806	698	953	887	1067	1348	1092	681	599	1344	946	640	C
GB46129	144	99	181	154	50	65	54	128	157	304	110	145	43	50	72	71	98	125	87	77	45	131	130	67	C
GB46130	33	24	123	91	12	43	19	31	72	195	49	61	26	19	22	25	29	66	48	16	28	55	40	10	C
GB46144	63	47	174	71	25	74	32	63	120	199	80	92	28	19	25	48	35	51	82	44	36	70	38	54	C
GB46156	123	129	302	132	89	151	79	141	207	219	227	176	68	89	107	148	202	227	126	38	55	114	120	40	C
GB46196	133	69	398	215	46	177	56	138	212	485	171	223	96	55	51	140	132	254	139	62	52	195	120	120	C
GB46285	6	13	14	12	6	6	13	8	13	18	15	11	0	5	11	5	9	9	8	3	6	7	10	5	C
GB46304	28	32	29	46	50	24	11	20	40	52	74	45	16	23	21	19	19	36	35	15	21	31	30	24	C
GB46308	338	350	374	365	393	273	170	298	429	425	640	422	253	216	204	303	405	372	393	147	190	260	303	214	C
GB46330	337	459	630	546	219	273	173	275	586	751	389	357	152	57	285	235	321	255	285	199	193	265	297	147	C
GB46332	493	442	807	596	221	426	271	422	657	953	554	661	328	166	330	412	374	511	485	299	235	468	418	309	C
GB46362	639	650	582	435	335	232	218	388	571	559	577	540	185	62	339	433	233	279	319	161	217	178	273	143	C
GB46376	397	359	940	517	171	514	166	265	534	752	556	558	284	198	226	447	363	563	570	204	227	379	234	314	C
GB46431	748	583	1743	1011	428	1241	477	837	1086	1847	1143	1052	770	428	485	996	1021	1043	963	338	432	733	604	620	C
GB46436	48	50	83	64	29	45	21	46	74	126	75	91	45	13	37	54	49	43	58	34	32	47	21	37	C
GB46479	553	437	799	538	289	566	197	362	605	814	660	656	301	111	233	446	345	411	567	223	237	369	258	245	C
GB46481	2627	2053	4371	2827	1515	3436	1236	2560	2987	4921	3548	3708	2530	1482	1538	3077	3254	3215	3191	1296	1395	2146	1832	1880	C
GB46564	10270	11374	17055	13287	8218	7426	5032	7474	15709	14567	11646	15775	5694	2154	6362	5816	6045	5391	10098	4526	4488	5707	5791	4066	C
GB46576	25	16	22	28	16	12	7	16	31	29	15	14	11	3	11	10	18	15	26	7	10	7	11	2	C
GB46581	443	411	598	475	240	325	219	318	492	641	439	466	201	103	224	283	249	296	375	188	158	247	172	130	C
GB46582	1540	1288	1075	1279	927	689	600	1052	1386	1123	1486	1218	690	238	1014	771	866	736	1202	470	531	627	726	352	C
GB46630	2849	2129	5264	3433	1700	1750	1008	3589	3651	4684	3632	3799	1306	1215	1691	1903	1985	2929	2245	1316	1284	2231	1345	1044	C
GB46681	139	124	181	147	90	123	78	118	142	246	165	182	102	69	73	151	103	165	203	74	77	102	83	91	C
GB46687	10	9	35	37	2	12	16	8	20	40	17	40	11	7	3	10	6	7	8	4	10	16	12	11	C
GB46691	260	231	415	324	141	236	121	207	292	428	333	283	201	123	183	224	223	280	297	143	141	249	195	208	C
GB46694	9	5	8	12	7	4	5	6	9	17	5	9	3	1	2	5	6	8	3	3	0	4	3	1	C
GB46696	496	417	1119	705	277	539	250	367	706	1238	621	692	431	281	461	668	428	549	545	191	255	545	494	218	C
GB46701	146	105	408	295	54	205	43	82	188	601	260	203	119	28	62	161	110	232	234	34	67	179	138	58	C
GB46705	2473	1501	4794	4156	1093	2105	1380	1505	4677	4983	3123	4903	1188	690	663	2247	1188	1871	2470	732	1106	2208	2239	1000	C
GB46713	8702	6133	26440	12654	4128	12739	4200	11062	12476	24318	13819	13727	9224	7729	4802	10205	12550	14993	11024	3704	4293	9613	7122	5577	C
GB46720	95	74	65	60	31	24	40	47	99	73	59	80	30	9	22	59	14	22	56	40	24	27	34	18	C
GB46721	29	29	19	28	14	7	12	18	27	29	17	26	10	4	12	23	8	10	26	7	9	14	10	10	C
GB46724	3	17	25	21	5	6	0	11	18	25	11	13	3	2	11	3	5	9	8	2	4	11	5	4	C
GB46725	21	30	174	99	14	29	7	21	57	145	42	72	16	7	13	14	24	41	35	17	8	43	30	14	C
GB46736	2115	2129	2181	1823	1351	1537	984	1643	2180	2238	2200	2173	1266	521	1652	1416	1324	1294	2261	845	965	1245	1411	843	C
GB46739	954	803	1246	1146	543	797	474	623	1255	1364	1007	1051	456	261	801	785	696	801	900	387	492	754	651	319	C
GB46795	790	461	1084	842	381	434	293	665	932	1132	796	619	551	441	678	490	749	696	547	280	301	461	602	382	C
GB46847	195	194	380	198	124	243	122	213	218	391	302	347	243	158	133	266	234	287	282	89	93	175	162	159	C
GB46909	112	79	269	133	42	108	71	103	138	257	120	149	73	40	30	102	68	116	97	63	52	116	77	88	C
GB46956	20	9	52	9	7	9	5	16	35	80	30	41	7	12	6	16	16	10	11	10	2	2	9	2	C
GB46983	302	256	498	333	155	292	174	260	371	525	446	460	200	123	145	287	274	348	343	211	190	307	210	283	C
GB47009	784	995	1545	1390	566	587	384	541	1070	1898	910	1243	482	91	599	545	348	584	966	341	398	748	691	367	C
GB47037	120	129	161	171	91	80	58	76	177	177	127	173	46	8	82	41	53	56	126	45	45	61	88	37	C
GB47039	761	799	769	772	484	533	370	508	760	1254	820	909	574	313	458	570	602	609	666	327	404	606	645	432	C
GB47049	601	513	861	741	428	534	288	433	585	1104	793	715	314	129	277	339	310	448	637	238	295	504	528	331	C
GB47052	52	32	115	63	25	51	16	35	61	137	59	92	37	18	25	62	33	52	36	22	27	78	44	35	C
GB47057	534	551	856	776	322	453	229	396	707	1237	692	594	356	56	290	322	334	305	608	218	236	359	521	214	C
GB47058	461	491	321	511	283	213	162	242	466	387	419	354	204	27	282	211	224	144	439	126	170	147	308	110	C
GB47059	122	115	182	157	65	91	47	57	123	208	109	121	89	13	98	76	69	84	132	45	45	55	92	48	C
GB47062	263	234	201	197	154	104	94	124	257	207	216	187	101	35	170	128	99	104	189	76	87	101	137	44	C
GB47081	777	597	940	801	421	749	216	591	598	1087	1061	1016	564	220	337	715	621	787	1018	203	223	690	543	327	C
GB47083	81	96	291	184	38	112	79	87	175	360	123	260	60	28	49	71	78	94	107	83	68	147	78	148	C
GB47086	45	39	123	66	30	35	22	35	73	146	54	80	18	7	21	33	39	34	53	29	26	29	27	21	C
GB47118	82	38	432	262	35	81	47	160	229	415	169	219	44	60	50	70	114	209	94	35	41	75	111	33	C
GB47146	192	181	207	198	127	139	84	129	241	201	187	198	70	37	173	118	125	130	192	58	65	118	153	75	C
GB47189	1290	890	2108	1403	616	1219	552	1078	1432	1969	1440	1540	977	730	875	1235	1437	1691	1445	524	619	1150	1095	784	C
GB47224	6872	6478	8035	8007	3844	4521	3456	4514	7371	9585	8214	6988	2920	617	3490	4115	3961	2697	5422	3996	3427	3412	2289	2045	C
GB47274	68	55	231	87	38	76	45	70	94	228	130	138	63	35	49	59	61	67	59	44	45	49	28	29	C
GB47300	808	609	2023	1280	397	977	398	952	1273	2458	1318	1167	804	342	507	845	829	1228	1137	388	398	1136	723	736	C
GB47319	133	118	281	157	36	194	37	136	191	403	151	219	77	41	44	99	125	190	163	87	69	158	108	79	C
GB47351	394	322	614	421	175	284	191	328	488	779	399	600	224	195	243	285	285	405	361	224	184	429	366	291	C
GB47352	705	703	1374	754	407	602	445	817	1122	1510	894	995	560	356	494	564	751	739	613	603	371	686	556	488	C
GB47372	225	173	317	286	107	201	122	156	298	582	204	292	118	54	90	168	121	173	235	95	83	180	148	113	C
GB47387	49	41	73	56	42	53	17	31	46	81	79	46	29	19	30	39	40	32	51	16	14	18	25	13	C
GB47388	1550	1251	822	1091	1098	710	720	999	1028	896	1620	1270	859	477	1074	728	971	869	1216	425	569	632	964	347	C
GB47417	80	60	280	125	42	179	43	62	138	254	125	133	74	57	48	96	95	155	131	45	31	89	86	58	C
GB47443	226	185	438	256	91	268	128	204	268	391	294	333	165	117	147	259	278	234	271	110	101	209	164	120	C
GB47470	19	6	78	32	9	25	6	22	30	64	26	30	12	6	7	20	14	23	20	4	3	10	14	6	C
GB47493	73	71	230	225	72	202	24	145	250	88	126	164	41	19	80	79	82	149	109	49	48	120	86	83	C
GB47499	303	300	397	224	79	144	83	273	241	362	306	286	80	80	152	101	139	136	276	82	104	92	130	66	C
GB47502	2370	2127	4579	3024	1598	2131	1400	2401	2888	4636	3717	3215	2110	1549	1344	2252	3123	3055	2315	948	1157	1986	1875	1176	C
GB47508	56	43	203	89	36	53	25	65	92	105	68	63	25	18	28	67	52	86	32	17	13	70	33	56	C
GB47509	108	89	139	102	42	59	47	78	112	128	77	128	37	25	38	80	43	61	49	43	37	52	68	44	C
GB47513	456	495	177	201	178	97	228	196	333	233	216	336	126	54	200	156	90	108	159	215	135	100	168	124	C
GB47527	20	14	24	4	6	12	2	88	18	20	21	51	12	12	2	11	13	5	1	3	0	5	5	2	C
GB47551	904	636	1703	1480	340	825	511	574	1723	2048	1155	1748	539	615	199	754	653	968	760	224	415	901	654	432	C
GB47584	1304	1271	3219	1924	617	1376	829	1107	2765	3486	1857	2909	900	645	506	1372	1265	1371	1830	536	848	1232	904	663	C
GB47628	769	1247	1198	805	545	662	295	518	1037	1044	853	1006	435	154	852	537	568	481	1073	265	355	449	463	342	C
GB47635	1892	1605	2309	1721	1186	1474	937	1417	1654	1982	2239	2136	1407	1124	1156	1685	1800	1749	1893	740	911	1310	1267	832	C
GB47669	2847	2386	5994	1984	1553	2234	1408	2574	3484	4671	3401	2577	1288	1890	2124	2352	2424	3218	3425	837	1652	2294	1793	681	C
GB47680	182	130	496	222	94	225	98	164	249	518	259	320	155	81	87	186	185	285	233	107	92	239	136	208	C
GB47718	2035	1661	2313	1383	1112	1017	1052	1485	2639	2350	2062	2243	1258	389	1274	1134	1398	1056	1303	1405	985	871	1157	705	C
GB47788	83	82	99	68	32	27	44	43	98	98	77	77	28	15	40	35	31	27	69	25	27	45	31	19	C
GB47828	339	231	830	491	140	456	208	314	482	801	446	572	281	336	177	426	366	548	360	178	156	412	228	292	C
GB47838	90	41	284	148	49	154	47	141	212	272	122	137	46	57	63	62	98	104	89	66	50	84	96	67	C
GB47869	45	22	88	71	36	36	28	25	72	88	49	86	22	13	5	79	21	51	53	20	17	46	33	29	C
GB47876	463	725	587	497	317	239	299	315	756	560	514	460	262	141	461	333	453	242	416	207	168	289	438	160	C
GB47885	42	19	203	100	33	181	18	85	35	29	75	67	23	22	33	24	39	105	57	11	11	79	31	12	C
GB47924	34	43	10	12	23	18	11	26	17	10	22	23	8	12	12	24	13	7	17	10	7	4	10	2	C
GB47930	34	29	45	58	19	28	19	62	59	49	68	47	23	20	40	20	30	40	31	20	21	34	44	25	C
GB47932	48	44	147	77	31	42	17	29	123	68	53	79	13	13	34	28	34	28	97	20	17	47	18	18	C
GB47938	1010	737	2673	1618	698	806	433	1257	2055	2154	1731	1592	538	383	701	594	656	911	978	383	334	526	854	212	C
GB47944	251	241	463	405	147	234	180	150	585	523	436	574	128	117	47	282	220	314	268	55	119	271	158	156	C
GB47947	4337	9487	4055	7017	4077	2400	4928	2075	8048	5198	5259	6150	1253	385	3640	1531	2878	2257	3915	1602	2173	1835	2777	1122	C
GB47948	647	399	1486	1324	373	514	398	318	1504	1889	932	1461	225	128	140	406	332	519	650	196	275	520	695	243	C
GB47949	2319	1676	2199	2143	1236	978	1255	1512	2321	2632	2329	2357	1017	631	1043	1479	1350	1622	1651	578	892	1149	1778	654	C
GB47957	1505	1395	2621	2408	704	820	879	1560	2537	3769	1982	2831	1455	1384	707	1055	1618	1660	1270	736	813	1421	1489	912	C
GB47977	9552	18192	19013	19254	7002	8385	4891	5437	27120	18604	13350	22286	4399	1456	8353	6270	5782	6471	16360	3442	4787	7061	9006	3012	C
GB47992	209	192	328	233	134	235	113	205	226	325	242	256	164	73	90	249	131	162	229	115	100	110	85	110	C
GB48003	104	81	115	84	59	26	55	35	91	81	73	121	31	17	79	78	74	57	45	26	41	47	51	30	C
GB48007	2890	1698	2960	3851	1181	1178	1513	1563	4111	4982	2733	3398	1687	1485	611	2465	1740	2485	2137	791	1079	2156	2741	993	C
GB48024	12	9	32	19	6	17	3	13	19	38	11	25	3	2	6	10	10	14	10	4	11	18	10	14	C
GB48029	423	511	1515	716	525	900	99	788	764	408	660	702	208	126	178	737	840	868	406	129	127	320	308	138	C
GB48034	114	89	188	163	63	121	57	89	163	369	156	137	71	21	45	76	61	132	152	76	69	132	97	97	C
GB48046	130	107	78	70	54	142	41	81	117	157	134	207	45	37	55	82	108	105	109	25	52	46	70	17	C
GB48052	11887	11456	8311	10355	6518	5732	6409	7708	9882	14416	11095	11789	7088	2559	5422	8819	6139	5339	7551	4249	4661	4507	4848	2671	C
GB48058	15	4	16	7	5	8	4	7	8	19	10	13	1	1	4	3	4	0	5	7	1	5	5	3	C
GB48059	3279	3245	2603	2948	2085	1720	1349	2308	3660	3127	3141	2742	1190	225	1615	1220	1287	1060	2303	1372	1300	1195	1238	914	C
GB48060	139	79	119	103	67	69	67	92	202	140	105	116	56	11	44	38	48	49	57	32	30	52	51	31	C
GB48125	534	390	510	714	297	301	277	215	676	596	675	649	243	217	228	353	419	500	464	180	237	484	570	240	C
GB48136	19	20	196	64	8	46	17	29	58	187	63	79	20	15	10	21	33	53	38	23	18	37	36	32	C
GB48140	874	738	1655	1302	464	674	360	787	1071	1559	1059	1076	607	230	689	676	664	778	890	313	365	694	636	366	C
GB48145	665	654	1162	771	404	710	297	593	864	1003	831	816	499	480	567	683	715	783	794	324	333	548	475	358	C
GB48161	534	232	865	758	319	377	254	549	710	1370	533	621	345	191	247	284	415	332	263	184	145	204	267	109	C
GB48167	1165	728	2436	2153	467	930	693	750	2554	2618	1435	2723	648	628	245	1252	721	1112	1075	343	503	1315	861	511	C
GB48192	63	60	169	119	25	81	32	56	103	199	88	82	48	19	42	48	57	80	56	30	33	82	73	32	C
GB48195	460	604	2289	659	284	1032	234	736	719	2301	780	504	596	497	177	480	793	1101	487	250	312	578	402	619	C
GB48229	580	924	2730	2067	506	1225	355	634	2392	1921	1117	1643	396	98	481	685	701	1142	554	257	276	960	916	271	C
GB48239	238	178	689	274	153	331	161	243	379	580	345	373	227	99	116	310	277	398	321	110	123	266	190	177	C
GB48247	368	323	560	506	186	208	220	210	388	905	369	409	188	115	198	270	289	357	289	119	148	380	429	154	C
GB48260	14960	12719	34557	24466	14135	12195	5247	11038	18982	14777	12803	16143	7028	2922	11301	22760	9701	14637	6881	4535	4605	4353	7169	4178	C
GB48261	262	214	413	224	127	281	95	246	284	450	338	330	248	124	123	303	230	257	335	124	96	195	130	131	C
GB48262	78	50	330	146	47	133	30	74	201	216	109	184	34	16	13	90	94	140	81	57	42	89	59	51	C
GB48306	85	54	293	100	41	117	39	68	114	278	101	117	52	23	23	85	58	95	77	55	61	135	44	85	C
GB48312	513	485	789	521	343	623	279	568	544	799	688	601	489	351	311	635	620	707	623	291	270	404	387	339	C
GB48349	315	222	518	411	174	274	141	211	398	615	387	436	228	123	180	335	261	371	345	171	150	316	282	220	C
GB48355	1231	786	1432	1351	529	570	726	694	1875	1664	1160	1736	693	588	355	864	979	955	908	335	489	906	1011	481	C
GB48366	6108	4932	14661	8946	3687	8400	3910	7646	8421	12555	9452	9831	6535	5825	4236	8036	9206	9998	6880	3428	3518	6172	5424	4250	C
GB48385	298	229	355	421	138	198	83	169	328	402	311	431	137	100	211	149	145	194	340	97	144	263	246	105	C
GB48386	46	53	111	44	24	39	20	59	59	82	40	56	31	20	40	31	36	50	61	31	32	40	31	20	C
GB48387	50	31	43	26	21	21	10	40	35	61	42	45	38	18	28	22	32	33	25	14	20	12	20	9	C
GB48425	327	236	725	483	193	260	180	378	492	844	414	354	223	132	153	232	344	394	259	161	169	276	212	159	C
GB48474	1251	909	2541	1574	695	934	456	1241	1842	1325	1467	1479	490	695	1093	752	1199	1346	977	430	450	509	622	211	C
GB48497	825	508	1973	1059	468	1008	471	966	1030	1797	1023	936	1077	464	389	1046	1026	974	729	400	356	584	489	636	C
GB48518	44	39	21	31	26	9	22	26	30	36	24	52	12	4	24	19	17	20	19	17	16	21	34	10	C
GB48533	1478	1520	2200	1633	764	1069	781	1142	1694	2208	1584	1615	1009	641	1252	1268	1574	1453	1602	768	891	1305	1207	958	C
GB48539	559	799	859	695	343	353	396	373	902	1056	761	734	329	361	230	527	665	836	473	182	216	577	573	189	C
GB48571	117	85	221	109	54	105	55	87	135	283	171	133	86	33	76	117	121	148	129	58	37	85	122	62	C
GB48589	455	427	392	426	208	186	241	262	411	630	368	455	240	183	289	245	342	282	260	214	217	299	316	183	C
GB48639	42	46	62	58	26	40	20	30	74	60	42	51	30	12	35	20	26	27	23	16	25	35	30	20	C
GB48644	56	32	114	45	11	56	33	39	66	119	52	62	32	29	22	46	51	64	53	22	14	58	28	28	C
GB48658	26	16	201	58	16	60	25	40	66	215	53	55	42	26	20	32	48	61	26	22	13	32	28	43	C
GB48665	162	141	90	74	58	61	96	67	92	162	79	186	55	25	73	78	35	53	78	59	90	58	45	37	C
GB48687	3122	2513	7210	1989	2388	2596	594	4600	2738	2188	1961	2852	1839	905	493	2719	1250	2886	2043	1280	1339	1541	427	1793	C
GB48748	709	401	1066	897	359	509	375	554	857	1506	903	877	493	440	600	557	589	623	575	426	400	677	639	491	C
GB48811	1710	1793	2117	1583	1030	1398	1185	1313	1863	3019	2232	1445	1308	467	1083	1274	1239	1096	1970	955	1236	1064	1085	1215	C
GB48823	42	61	31	28	35	13	40	33	22	39	32	34	31	11	11	28	17	52	17	16	14	20	18	14	C
GB48828	363	340	412	319	188	268	169	209	330	415	343	399	207	122	231	239	245	248	306	135	141	197	191	135	C
GB48836	2301	2098	2492	2007	1453	1629	947	1988	2167	2367	2409	2279	1661	820	1867	1947	1636	1550	2261	744	814	1121	1371	744	C
GB48840	1385	1324	1056	1110	717	545	616	1007	1426	1094	936	897	473	106	805	550	519	424	890	438	487	482	660	387	C
GB48848	4	4	10	7	5	7	4	5	6	9	4	14	5	0	0	4	1	4	5	2	1	10	5	3	C
GB48858	89	62	160	152	48	46	40	80	120	211	107	160	65	36	61	72	71	103	81	36	45	55	95	36	C
GB48861	44299	24445	71985	56321	35938	37327	20070	59483	58048	56132	55422	43172	27186	35233	30069	32389	55631	44139	29187	18164	14166	17872	26685	11399	C
GB48912	76	80	74	50	33	29	27	36	54	124	54	67	32	19	17	47	32	59	42	17	33	23	30	23	C
GB48913	140	157	94	88	72	39	61	86	110	184	101	131	55	30	58	68	73	86	56	53	54	53	49	43	C
GB48914	360	303	123	155	172	56	107	138	200	212	193	202	115	72	140	122	151	119	136	73	92	88	101	58	C
GB48915	353	341	95	133	172	60	135	120	171	136	197	166	102	65	181	98	106	105	127	61	107	78	128	60	C
GB48935	170	107	350	220	94	109	83	164	175	299	193	281	65	83	118	111	98	148	133	97	76	89	87	53	C
GB48967	497	321	644	670	247	362	227	286	823	737	834	854	184	155	77	361	209	304	306	142	134	227	266	182	C
GB48972	4	8	12	11	5	7	2	8	8	18	6	7	3	2	1	8	3	6	4	1	2	13	3	2	C
GB48983	689	573	742	611	342	448	259	563	768	650	549	638	358	384	476	471	605	632	548	217	224	478	556	250	C
GB49010	90	65	304	114	43	99	38	56	118	310	107	122	49	59	26	129	78	154	68	26	25	94	70	42	C
GB49066	91	109	139	104	74	90	48	104	117	152	159	104	81	32	40	85	90	125	104	28	79	113	80	73	C
GB49076	682	587	624	430	353	384	245	411	562	721	542	586	419	104	382	522	357	358	563	263	278	371	276	317	C
GB49106	3273	2442	5069	3086	1534	3787	1721	3117	3165	6234	4278	4352	3337	1725	1792	3740	3059	3451	4408	1422	1630	2377	2175	1944	C
GB49111	735	472	1482	788	312	819	334	646	914	1396	885	984	615	487	482	780	839	1098	792	350	330	733	700	510	C
GB49149	8	10	49	32	5	15	4	9	32	81	20	18	6	3	7	10	12	17	19	6	3	22	11	12	C
GB49193	807	809	1162	940	502	617	341	553	997	1182	888	927	552	212	637	679	605	673	968	320	296	695	734	387	C
GB49233	3982	5039	3134	3852	2888	1862	2052	2071	3645	4020	3629	3424	1529	253	1861	2139	1932	1427	2655	1230	1261	1305	1999	776	C
GB49246	159	94	296	127	57	115	53	109	210	330	183	182	122	44	85	103	134	98	169	85	60	122	71	87	C
GB49268	449	373	655	588	254	236	311	317	789	701	531	693	299	330	176	363	434	448	425	165	168	427	350	138	C
GB49276	315	201	240	336	119	139	148	197	293	461	259	259	283	156	160	98	236	170	170	145	116	122	117	76	C
GB49283	150	128	308	256	83	165	91	175	169	864	386	193	146	30	51	165	156	139	176	67	78	200	118	151	C
GB49320	17958	17789	16179	24326	9852	7479	11983	13049	22480	25277	22950	23534	8196	7376	5899	11303	10937	11134	11233	5653	6495	8748	13732	4503	C
GB49336	343	336	2241	608	212	720	184	390	577	1692	631	504	428	216	125	617	703	607	402	141	151	477	246	282	C
GB49359	138	117	169	135	73	115	60	119	138	206	157	166	109	56	98	130	101	147	154	64	70	113	96	85	C
GB49388	522	405	848	535	280	491	266	446	630	940	644	680	382	223	417	527	446	589	561	271	237	444	441	264	C
GB49432	125	89	241	140	59	119	45	81	169	253	173	150	103	62	72	122	116	166	154	59	71	120	122	77	C
GB49456	1107	1123	1792	984	798	1010	532	1024	1067	1379	1377	1223	1005	640	615	1063	1097	1376	1057	463	514	836	1028	607	C
GB49476	359	172	214	259	184	140	121	237	349	401	411	430	123	121	153	161	199	262	175	93	166	138	178	57	C
GB49535	392	456	430	636	175	206	200	238	803	776	364	774	141	174	230	305	262	333	326	215	271	481	361	205	C
GB49541	303	292	539	492	190	277	172	284	356	646	422	448	292	139	179	176	262	327	322	179	216	266	292	192	C
GB49544	2005	1097	1839	3770	1395	23600	693	13760	5103	672	3030	1963	2782	281	1458	1261	878	1204	1484	477	644	1028	527	418	C
GB49548	826	857	978	982	509	462	372	447	1118	1176	767	989	342	130	479	541	502	649	673	298	360	662	687	302	C
GB49567	1023	870	1695	1469	570	866	514	1006	1450	1560	993	1039	395	185	794	690	589	539	714	335	289	587	593	259	C
GB49568	103	56	118	62	31	40	40	54	105	133	71	126	37	36	44	54	62	93	66	49	37	63	62	44	C
GB49575	94	62	60	58	21	38	40	42	83	87	66	70	38	20	47	53	42	50	48	32	33	54	60	22	C
GB49590	1060	1158	618	639	924	380	446	432	646	744	1015	833	428	385	409	452	773	845	489	277	438	457	558	227	C
GB49650	1475	1372	1710	2089	1093	1123	593	1486	2246	1641	1855	1411	656	135	1134	767	792	664	1238	776	638	755	921	522	C
GB49657	936	825	1790	1151	592	525	645	703	978	1753	811	847	495	182	406	648	701	742	537	424	385	618	457	408	C
GB49723	388	540	646	403	310	327	162	305	558	540	569	395	193	107	325	272	362	284	502	202	186	253	294	152	C
GB49727	21	17	29	33	11	24	3	40	32	49	54	32	20	10	7	26	22	31	20	4	7	17	10	9	C
GB49732	95	66	261	239	41	78	38	36	213	380	113	205	35	23	21	97	55	140	53	47	42	180	135	60	C
GB49750	72	47	193	307	48	640	29	164	202	51	116	181	54	47	56	29	90	75	128	34	42	54	63	49	C
GB49755	1508	1275	2190	1908	736	930	967	1209	1724	2959	1599	1780	1060	322	658	1049	919	952	1203	737	672	1168	854	650	C
GB49774	218	153	407	132	70	149	56	146	226	225	243	313	87	36	101	92	89	91	252	102	117	101	86	64	C
GB49778	84	84	98	58	42	36	41	61	68	75	83	69	33	14	54	33	42	29	47	40	24	26	47	16	C
GB49793	16	11	82	46	11	12	12	8	32	108	32	43	11	16	9	5	10	28	24	14	13	26	18	18	C
GB49794	193	193	636	355	134	215	94	179	291	643	346	334	105	83	109	186	236	307	211	116	90	244	153	110	C
GB49826	236	168	1200	663	214	1311	93	352	544	361	279	355	198	85	186	457	260	412	252	141	105	293	164	264	C
GB49836	103	70	173	125	56	103	54	87	137	211	138	159	75	40	57	95	105	115	110	46	39	108	91	43	C
GB49854	6273	978	4022	9431	4951	9367	730	11714	5609	7211	12092	4985	3877	1265	8265	2418	1150	2074	3704	1080	553	1832	2244	205	C
GB49869	316	171	1345	436	148	580	116	296	390	347	418	463	216	182	140	512	257	493	295	108	116	305	163	212	C
GB49870	241	296	412	387	154	119	187	151	345	598	328	433	250	227	58	211	213	318	184	98	132	260	244	210	C
GB49872	83	47	200	171	46	110	33	42	147	292	98	164	54	28	32	82	46	102	74	41	43	113	75	66	C
GB49921	425	273	1329	845	228	497	208	299	701	1376	606	743	373	178	115	454	323	522	331	182	216	560	371	378	C
GB49937	1027	727	3530	2963	839	6603	577	3276	2557	1346	2102	2158	1036	964	598	1212	2072	3402	1671	506	488	1960	1336	730	C
GB49977	310	290	577	418	178	227	148	302	462	766	421	424	218	173	206	259	283	362	320	168	125	268	329	114	C
GB49990	2158	1678	4902	3254	1007	2937	993	2125	2833	5378	3073	3428	1941	1137	931	2666	2143	2855	2643	985	1102	2034	1465	1312	C
GB49991	2446	2067	2220	2451	1496	1827	1106	2002	2248	2384	2647	2424	1574	788	1539	1922	1543	1582	2290	799	1030	1277	1618	783	C
GB50011	110	87	414	196	42	204	65	115	147	377	145	153	95	62	39	135	112	189	147	40	55	106	129	121	C
GB50013	1256	790	1384	1254	679	534	296	1003	1164	1619	1233	823	525	709	838	588	1092	873	1068	479	402	698	845	383	C
GB50017	179	143	455	207	105	292	85	191	237	422	258	257	143	119	79	242	168	276	276	84	109	191	142	142	C
GB50047	81	75	208	116	68	71	43	94	166	205	105	155	38	10	49	44	25	34	81	65	41	29	33	35	C
GB50048	18519	19297	19312	26762	12333	12290	6332	14719	24701	24561	20517	19780	8776	910	13468	9598	8037	6687	21089	6058	7022	9025	14132	4311	C
GB50091	368	377	291	583	207	172	249	194	455	758	400	347	111	43	94	183	131	139	207	179	186	186	175	142	C
GB50099	780	410	1615	1275	321	714	399	705	1317	2302	946	1400	474	390	448	717	448	687	623	435	431	694	630	481	C
GB50101	156	148	1189	287	93	296	71	268	428	1082	432	255	149	155	134	239	439	375	217	96	66	271	142	117	C
GB50142	502	420	232	260	153	145	276	179	320	371	236	415	178	129	144	220	126	177	195	130	151	219	164	115	C
GB50147	60	35	92	55	27	33	38	49	75	104	86	92	55	36	25	52	55	72	47	23	29	65	61	26	C
GB50170	70	37	448	218	34	148	31	193	186	343	163	192	43	42	38	55	70	135	82	27	44	62	57	25	C
GB50171	175	130	597	323	108	193	91	383	354	409	319	400	76	90	107	90	152	182	127	76	69	79	90	42	C
GB50177	310	286	425	287	221	281	108	238	304	455	405	300	243	171	223	275	324	333	356	130	113	211	190	136	C
GB50184	63	44	223	168	52	74	31	90	159	337	97	99	58	34	30	54	91	154	66	29	44	114	102	51	C
GB50185	75	72	119	122	40	59	30	67	104	189	83	111	54	31	52	58	69	69	79	30	46	77	68	36	C
GB50207	574	637	283	434	321	123	331	340	526	396	462	504	181	96	260	227	339	263	228	185	221	198	347	108	C
GB50224	1148	755	1629	1360	507	1173	355	969	1100	1910	1449	1597	911	370	576	817	771	849	1367	319	423	707	810	515	C
GB50232	378	190	762	316	119	247	137	355	437	1034	378	460	185	157	141	259	316	417	230	146	131	324	270	97	C
GB50238	136	456	181	130	219	60	145	118	152	209	283	148	146	157	29	125	146	166	106	41	74	130	102	59	C
GB50247	232	172	365	285	155	188	101	161	321	228	307	302	136	76	142	209	219	267	225	89	118	197	172	95	C
GB50289	1535	1196	2366	1465	779	1404	829	1490	1589	2490	1723	1732	1442	1155	994	1527	1906	1807	1619	739	771	1282	1225	891	C
GB50301	145	139	106	120	54	52	71	87	148	162	101	143	69	37	51	78	67	72	80	54	48	64	64	40	C
GB50303	1462	1055	2348	1908	885	1194	890	1343	1692	2433	1837	1408	1219	1060	679	1291	1422	1672	1261	682	772	1350	1259	803	C
GB50360	4129	4481	5294	3817	2555	3222	1800	3642	4548	4429	4621	3927	2490	1390	3432	2899	3149	2925	4183	1611	1930	2181	2965	1553	C
GB50361	28	29	53	32	14	30	10	10	46	72	42	33	14	5	24	20	33	30	29	10	18	29	27	16	C
GB50378	68	50	245	144	42	137	37	101	121	266	116	157	69	52	29	105	105	121	95	37	29	107	76	73	C
GB50381	35	36	106	54	16	41	20	41	77	109	45	66	32	20	20	29	42	71	27	18	19	45	34	33	C
GB50382	76	54	163	90	32	62	38	50	106	207	96	122	58	21	26	67	54	81	71	37	25	70	61	44	C
GB50383	42	36	99	73	26	28	12	30	70	102	69	55	27	9	30	25	34	68	40	11	13	42	52	29	C
GB50385	93	85	172	117	55	96	31	57	123	211	132	114	47	20	67	81	79	136	121	19	33	102	109	29	C
GB50386	26	25	61	42	12	26	18	28	51	62	37	30	28	14	16	25	24	42	34	5	9	33	32	12	C
GB50387	98	65	223	138	43	89	25	68	128	260	121	139	54	45	49	75	71	139	94	33	24	82	117	43	C
GB50388	47	38	60	55	25	33	12	50	47	49	37	49	39	23	31	34	38	44	36	8	9	44	33	16	C
GB50397	551	556	642	464	261	341	318	486	644	707	464	510	281	127	394	328	409	452	417	249	189	318	421	198	C
GB50406	84	60	282	178	48	123	45	74	173	429	169	176	68	36	35	94	93	148	114	42	53	166	97	72	C
GB50407	478	331	825	687	279	471	264	457	706	1275	734	627	364	207	275	377	510	547	545	199	246	564	498	192	C
GB50411	443	273	488	377	246	322	172	307	427	410	431	463	187	119	268	333	234	279	369	163	200	335	272	166	C
GB50415	449	410	283	407	125	150	206	211	584	653	185	714	190	108	135	241	147	168	262	222	178	351	269	241	C
GB50416	71	54	29	48	18	25	30	36	68	49	33	71	28	10	26	22	21	26	40	27	30	33	30	20	C
GB50439	489	204	2526	922	374	585	297	1015	917	1960	1000	1386	313	480	256	483	778	959	337	272	249	323	310	163	C
GB50441	21	26	300	64	16	53	13	35	43	447	55	53	23	18	11	29	73	51	24	13	10	18	14	22	C
GB50448	13	13	45	29	9	16	7	20	31	52	21	33	6	0	8	11	11	15	14	11	10	24	8	11	C
GB50453	2039	915	7487	3636	1301	2072	787	2609	3366	4500	3153	3451	1262	1616	1866	1178	2597	2960	1729	1115	1116	1297	1295	843	C
GB50454	273	153	323	245	113	320	184	342	249	505	456	332	322	99	114	204	288	299	202	168	117	222	203	112	C
GB50482	1195	731	6628	4565	1124	3189	692	1700	2899	4352	1915	1949	1317	559	941	1994	1919	2937	992	838	813	2032	1184	1985	C
GB50505	58	60	341	186	42	100	24	104	165	264	120	176	42	61	37	68	88	172	78	35	43	107	39	55	C
GB50508	4087	1688	4457	5569	3470	3112	2428	3472	3910	8828	5838	4259	2359	941	2661	3591	3654	2453	1564	2264	1889	2364	1560	2321	C
GB50509	594	315	910	445	318	224	248	492	455	1086	518	302	304	247	348	261	601	373	288	178	150	140	239	165	C
GB50525	665	359	1390	928	429	305	285	691	879	1682	736	861	355	224	417	411	485	574	379	344	315	426	462	248	C
GB50531	111	84	363	263	85	311	36	132	221	136	136	165	50	96	90	121	111	211	85	41	67	139	102	60	C
GB50561	7	4	7	15	0	2	3	1	12	21	10	19	4	1	4	7	2	3	4	2	4	4	2	1	C
GB50586	69	42	75	48	38	19	40	36	61	148	38	112	30	21	21	62	52	45	35	20	29	50	34	21	C
GB50609	4483	3968	1776	3064	5389	1589	1608	1587	3879	3647	5648	3493	1968	2501	724	2124	2334	3169	3351	1426	2111	1407	1916	627	C
GB50610	8677	4613	10350	8932	5801	2729	4178	7502	8644	12051	7919	7763	5329	3417	2864	4643	6194	5310	4958	3337	2452	1987	3139	918	C
GB50635	142	144	294	158	69	159	82	95	192	287	177	220	116	75	92	168	150	180	179	90	83	164	133	115	C
GB50640	470	382	729	486	254	451	248	448	584	778	531	569	387	258	326	499	418	527	495	304	279	464	412	339	C
GB50672	3750	3252	3559	3139	2062	2009	1818	2955	3701	4014	3670	3510	1887	637	1909	2225	1746	1719	2525	1248	1282	1373	1625	968	C
GB50683	1541	1321	1879	1410	781	941	658	774	1546	2125	1491	1486	857	310	846	1135	929	1340	1599	672	715	1071	1181	845	C
GB50686	442	242	260	504	149	345	126	317	312	630	569	458	278	66	179	279	145	147	471	120	119	240	183	108	C
GB50690	266	187	691	337	92	272	144	186	367	895	291	416	172	160	135	215	258	296	272	165	160	284	240	258	C
GB50694	1193	994	1067	1041	669	548	489	960	1067	1167	1036	1200	604	313	1066	647	730	707	907	475	450	731	846	413	C
GB50772	1252	1006	2975	1895	838	807	515	1908	1765	2196	1768	2222	793	894	1095	985	1131	1704	1083	636	616	1126	740	574	C
GB50777	47	29	130	56	18	43	34	47	68	108	44	70	25	26	43	43	49	59	52	24	27	50	29	31	C
GB50795	179	282	214	130	103	62	87	109	183	186	200	140	72	52	93	122	132	114	102	52	46	97	91	29	C
GB50819	361	378	327	350	219	206	175	304	362	456	402	368	186	79	164	187	212	162	298	146	138	190	201	151	C
GB50820	77	71	25	60	43	44	26	60	55	60	73	49	31	11	43	43	47	44	61	29	14	30	52	9	C
GB50827	88	95	283	114	26	52	32	127	125	179	73	126	35	28	63	56	41	74	41	71	32	87	58	43	C
GB50828	112	78	860	288	50	94	48	121	269	342	147	184	71	40	66	103	110	156	83	44	26	97	118	44	C
GB50837	585	548	748	963	276	494	278	464	875	1087	754	883	357	114	187	466	302	421	713	179	305	535	481	326	C
GB50859	52	38	45	36	30	17	18	30	39	74	46	48	20	6	10	22	13	29	26	13	16	14	16	18	C
GB50865	114	71	352	204	86	168	51	263	238	140	150	140	46	56	172	105	150	164	105	31	40	95	87	38	C
GB50866	175	148	1095	353	115	269	64	294	449	979	440	317	120	153	97	134	297	328	205	91	76	185	151	88	C
GB50874	740	725	624	780	494	375	251	434	657	848	716	811	295	73	341	253	277	298	471	224	287	342	455	138	C
GB50922	13	6	21	34	9	37	2	26	32	26	6	19	5	3	15	9	6	14	6	11	6	6	8	6	C
GB50930	189	121	299	246	90	113	42	116	235	378	196	209	74	43	120	113	119	151	159	72	59	135	168	73	C
GB50931	482	364	1169	770	313	437	165	450	844	915	599	646	323	134	374	335	354	441	438	213	156	257	355	185	C
GB50933	37	27	88	37	23	35	10	54	71	119	55	64	33	14	30	26	32	33	31	20	19	23	28	14	C
GB50942	14138	13774	19723	13100	7697	11972	7355	12055	15110	21466	16121	17457	9654	4755	7709	11957	8588	9608	13335	5639	6319	7426	5795	6287	C
GB50953	72	81	55	48	10	19	33	39	77	140	50	112	16	11	16	34	20	23	32	40	25	35	34	44	C
GB50954	150	158	69	88	50	51	80	77	144	146	107	134	51	13	61	64	55	48	99	73	28	46	50	38	C
GB50958	1594	1949	2431	1944	1041	1091	1001	1086	2152	3570	2233	2504	1115	1567	490	1391	1869	2132	1232	709	830	1836	1585	968	C
GB50959	263	196	447	227	152	243	148	204	272	457	321	359	220	158	163	227	310	344	312	148	144	244	253	185	C
GB50962	217	203	793	396	135	286	77	193	414	843	313	480	122	52	67	121	159	207	207	116	60	133	140	53	C
GB50969	369	289	882	492	211	462	206	343	582	882	537	579	345	199	206	401	445	601	497	224	251	477	418	364	C
GB50970	2154	2031	2893	2285	1119	2693	893	2429	2017	1855	2947	3356	1737	1781	1349	1926	2273	2500	2511	969	925	1503	1710	996	C
GB50974	1679	1007	2516	2429	614	1038	967	1166	2764	3518	1812	2600	952	954	580	1321	1007	1573	1290	705	708	1675	1419	789	C
GB50975	139	146	144	217	105	57	54	46	214	265	127	151	71	28	47	73	85	117	117	42	41	124	234	34	C
GB50976	6728	5659	4910	6788	3998	2538	3317	3990	7442	6742	6483	6463	3142	2150	3617	3026	3730	3574	4631	1936	2575	3253	5475	1565	C
GB51048	36	26	32	34	14	19	23	22	39	47	32	25	17	5	19	19	11	20	29	15	18	12	13	10	C
GB51050	493	445	1240	627	255	895	312	429	834	1160	863	804	620	339	293	677	528	724	731	257	375	502	396	464	C
GB51058	143	105	548	385	77	194	140	150	378	812	257	509	129	159	50	193	142	196	174	95	118	264	126	221	C
GB51059	8691	5182	13079	11308	3802	6146	5372	6440	14095	18544	10500	15879	6350	4991	2276	7949	6390	7441	7312	3050	4580	6692	5877	4358	C
GB51063	1805	1430	4221	2638	1371	1305	827	2616	2627	3420	2692	2757	1042	872	955	1091	1617	1820	1296	669	720	812	985	383	C
GB51104	1971	1427	2618	1922	1130	857	579	1274	2597	2633	2408	2171	904	577	1342	1352	1561	2263	2307	604	808	1339	1424	736	C
GB51108	432	361	530	462	216	413	199	421	431	699	498	513	326	124	232	382	322	325	418	233	237	277	236	244	C
GB51214	24059	17758	32465	34615	10359	16066	13034	19238	38164	37133	29583	36080	11049	12157	5889	16108	16123	17131	18358	6568	9746	15800	14532	6305	C
GB51231	55	39	87	66	20	45	42	42	91	195	74	71	24	25	17	38	55	70	49	21	23	47	29	23	C
GB51247	1384	1496	3506	958	727	1624	1023	1098	1276	3100	2307	1329	1114	779	810	1438	2475	2006	1582	465	677	1181	1142	553	C
GB51257	1048	1080	958	842	724	823	505	662	1089	879	1080	900	529	304	673	819	739	659	1007	492	555	521	593	515	C
GB51258	522	395	806	707	258	476	276	456	678	1086	744	642	352	128	341	409	336	448	577	251	283	419	442	302	C
GB51264	468	368	547	392	268	354	162	359	419	572	534	543	311	169	270	380	368	458	436	134	164	299	269	194	C
GB51276	111	89	140	98	40	43	46	58	134	146	92	156	32	28	42	58	66	96	75	33	43	94	99	48	C
GB51284	18	42	52	20	14	15	6	13	45	48	21	37	2	2	9	16	15	17	14	3	10	19	6	9	C
GB51290	11	8	31	8	3	8	2	5	9	16	7	16	3	2	2	8	4	10	7	2	4	5	2	8	C
GB51315	30	41	30	39	29	18	12	22	55	52	60	37	17	2	19	18	12	24	30	11	9	5	22	7	C
GB51326	9	6	12	6	5	7	4	6	9	13	6	10	1	1	2	5	3	11	4	4	4	10	4	1	C
GB51354	188	182	311	203	153	115	77	159	263	261	248	248	65	97	223	97	146	191	187	113	106	135	123	86	C
GB51356	37003	46507	167319	78981	39155	89045	17231	61505	86124	101166	75978	71553	33207	16872	25153	51091	97656	95030	44498	18845	13676	56435	27342	14841	C
GB51372	1086	962	1199	844	584	994	351	818	998	1340	1175	1069	699	376	447	922	777	867	1012	347	387	441	470	305	C
GB51406	359	321	1340	854	237	664	240	289	724	1842	604	646	391	184	213	468	450	627	499	234	282	556	405	382	C
GB51440	1104	1056	875	825	629	612	466	762	934	860	1011	897	580	262	785	664	714	599	987	421	421	504	605	382	C
GB51441	413	150	3147	1092	274	672	200	914	953	1350	938	953	278	393	289	352	932	991	388	298	195	418	540	217	C
GB51502	438	390	661	430	241	298	201	252	531	606	458	512	301	228	313	329	465	500	436	197	211	419	452	242	C
GB51546	52	36	207	157	27	82	11	47	98	214	85	111	33	8	22	44	44	89	84	27	22	79	75	42	C
GB51548	54	39	178	119	36	98	18	45	78	280	82	136	40	19	31	61	50	95	60	26	26	71	57	38	C
GB51550	1316	966	2068	1581	673	1283	465	1178	1531	2550	1622	1822	829	362	843	1060	947	1370	1301	446	452	932	977	453	C
GB51558	214	78	154	240	85	149	83	92	218	286	159	207	85	57	44	181	88	173	213	55	69	203	113	40	C
GB51611	25	18	70	40	19	29	9	19	35	107	39	33	28	9	17	21	21	28	31	18	7	29	13	30	C
GB51612	905	983	733	924	575	475	355	669	979	920	854	643	390	122	439	419	361	339	642	272	333	293	378	249	C
GB51619	144	112	262	256	77	140	56	88	217	317	159	197	75	64	91	112	115	169	155	51	57	164	190	79	C
GB51622	130	96	177	100	74	75	59	85	127	250	108	132	76	16	45	55	69	63	93	44	71	85	49	61	C
GB51642	100	89	887	313	99	267	51	211	251	367	205	324	111	62	58	161	218	349	161	54	41	255	86	77	C
GB51652	996	522	4687	2811	343	2014	522	469	3180	5147	1469	3499	491	513	112	1575	652	1526	919	293	541	2153	723	472	C
GB51653	26334	18039	57206	55207	11423	25470	13757	15395	61707	69481	39643	59027	10843	7638	3377	24592	13876	20697	21733	6488	9239	21931	17839	6726	C
GB51657	113	85	86	103	72	31	32	60	116	141	86	102	42	11	36	39	50	68	64	24	28	44	77	21	C
GB51668	31	31	95	59	17	49	23	36	55	103	60	49	18	16	13	29	38	49	45	14	21	25	25	15	C
GB51698	2318	754	5509	13266	1809	13131	468	9307	5004	2068	3863	2388	1522	1034	2884	1048	4225	2749	2653	1311	1915	3129	2786	1691	C
GB51710	5045	4173	10953	5826	3139	5047	2874	5712	5618	9853	7492	6498	5052	4595	3073	4893	6821	7439	5790	2223	2617	5409	4510	3409	C
GB51729	949	1951	1373	600	546	678	193	1589	1276	715	1372	1588	503	611	362	982	676	602	812	650	532	416	526	164	C
GB51748	193	500	347	322	295	126	119	143	421	373	274	368	98	33	110	115	102	143	192	98	135	222	158	108	C
GB51749	496	349	790	566	203	322	209	290	554	856	480	475	317	171	174	445	332	417	387	254	236	456	355	395	C
GB51760	22616	22194	15165	17692	11162	11825	7249	14820	20123	13431	17582	16807	8251	5012	14082	12956	14355	13880	15439	5402	6916	7639	12437	4059	C
GB51768	132	151	431	269	82	185	52	112	300	344	206	258	105	32	124	118	145	219	231	45	52	177	165	56	C
GB51772	100	55	72	81	28	27	67	29	64	123	68	86	34	46	39	36	69	32	59	27	39	38	48	35	C
GB51805	1076	952	1397	884	508	425	616	709	1171	1420	983	1301	498	285	603	666	687	728	639	577	416	760	542	446	C
GB51809	242	179	357	246	129	174	92	195	297	341	241	215	105	76	199	157	182	197	208	116	118	193	164	124	C
GB51828	67	55	268	190	37	103	38	44	205	276	109	148	46	50	57	98	73	134	106	35	45	122	107	38	C
GB51841	1018	864	1379	891	687	774	473	861	1238	1787	1265	988	710	759	559	693	1131	1165	859	450	476	650	581	452	C
GB51844	127	99	281	250	90	109	99	140	245	367	217	189	158	118	108	118	199	271	149	72	80	158	130	92	C
GB51874	4	4	12	11	1	4	3	6	10	26	4	8	3	2	2	3	4	6	9	0	1	4	3	4	C
GB51901	5	5	112	12	2	3	1	12	21	43	19	32	4	3	1	6	12	17	10	5	4	5	5	5	C
GB51904	202	130	222	121	53	123	83	130	185	217	182	208	73	48	76	145	134	127	204	60	83	95	48	61	C
GB51940	1656	1149	3414	3492	962	2479	702	1999	2518	5452	2540	2504	1429	663	990	1468	1763	2463	2307	653	763	1587	1659	860	C
GB51956	1672	1217	2482	1718	888	1349	715	1254	1862	2672	1776	1709	1075	637	983	1366	1274	1657	1708	633	689	1085	1206	723	C
GB51994	1780	1471	2011	1422	1095	1675	696	1487	1766	1733	1972	1578	1345	942	1002	1663	1838	1859	1705	622	720	953	1213	760	C
GB52002	71	44	57	68	18	12	15	33	108	102	45	62	26	22	20	19	37	36	37	35	18	36	48	20	C
GB52021	393	379	488	545	225	253	234	349	415	716	432	503	303	103	354	295	293	258	445	219	259	267	304	223	C
GB52025	1386	1448	2182	1695	797	1556	408	1582	2264	1516	1760	1672	595	854	1607	926	1607	1330	1643	439	522	947	1242	305	C
GB52036	240	680	156	386	383	61	191	105	204	202	439	208	208	107	101	71	341	299	131	39	113	147	317	38	C
GB52042	14	29	28	16	10	6	14	11	15	44	9	18	6	3	6	6	5	8	19	14	4	17	14	8	C
GB52059	717	446	1240	747	324	752	411	681	810	1097	926	889	630	520	436	788	665	931	815	384	379	652	611	601	C
GB52090	32	42	38	35	19	16	6	19	27	18	33	31	13	5	17	16	16	18	39	4	13	12	22	3	C
GB52093	84	86	105	47	39	39	33	44	66	111	90	64	40	26	51	37	38	36	70	20	24	34	36	27	C
GB52095	27	22	114	58	14	33	16	28	61	130	46	67	19	15	21	35	31	39	37	15	13	29	27	19	C
GB52106	32	18	164	96	16	71	28	49	64	190	27	53	26	17	10	38	43	76	13	16	23	44	21	32	C
GB52109	967	1144	948	909	582	611	460	707	925	1043	1164	975	590	232	742	587	615	798	1294	285	427	697	791	305	C
GB52114	165	110	358	232	125	126	65	134	239	316	209	219	111	48	126	144	155	203	215	84	66	131	174	106	C
GB52133	11	13	56	26	5	19	7	13	27	60	34	28	13	4	3	15	10	18	32	15	5	15	16	11	C
GB52144	243	86	236	191	56	52	41	174	175	206	93	147	57	33	49	80	81	104	127	53	66	137	53	48	C
GB52146	57	20	59	37	7	7	4	30	35	39	14	44	6	3	12	12	19	14	17	17	5	12	6	2	C
GB52238	48	65	125	117	45	57	45	34	88	144	74	142	47	13	26	51	38	81	74	44	36	85	88	36	C
GB52239	430	398	1559	965	196	609	192	391	797	1961	686	913	307	107	251	430	289	641	903	218	210	705	571	284	C
GB52248	27	35	65	49	20	48	34	27	60	57	37	47	16	4	16	32	17	27	37	21	26	48	12	32	C
GB52252	489	353	733	610	243	395	219	347	568	892	506	669	339	237	335	406	484	505	495	229	218	376	457	289	C
GB52253	1183	1021	2254	1481	582	1120	565	848	1553	2522	1321	1653	826	444	695	1113	870	1285	1338	563	564	1115	992	691	C
GB52266	1510	1342	1568	1129	868	658	626	1034	1363	1680	1165	1242	565	266	762	759	656	646	837	485	556	512	500	362	C
GB52278	119	151	253	287	81	106	54	106	251	231	173	217	88	68	43	98	47	112	153	49	58	114	59	99	C
GB52303	18	15	29	22	7	8	7	10	23	33	18	27	7	7	7	8	12	13	14	6	9	15	7	18	C
GB52304	15	16	85	56	10	25	13	14	55	72	24	57	20	7	6	12	15	17	31	4	7	23	12	16	C
GB52321	197	188	325	224	166	110	111	162	190	287	308	328	125	106	169	188	174	209	217	104	125	118	89	63	C
GB52325	114	81	248	244	56	208	30	781	423	137	325	92	109	41	37	131	303	101	114	40	71	178	63	70	C
GB52331	16	24	53	22	11	19	7	15	40	64	47	29	11	5	9	17	35	28	19	0	4	20	16	12	C
GB52422	185	131	248	127	83	169	82	120	197	238	203	245	107	92	63	168	148	150	148	88	110	122	95	113	C
GB52427	3144	2164	2898	2827	1321	3147	1093	3303	2316	5559	3986	3048	2598	710	1849	1982	2112	2069	4228	1122	1304	1338	1602	1177	C
GB52438	1621	1321	1375	1281	631	1030	744	1465	1640	1930	1316	1696	725	463	810	927	817	913	1022	625	612	1155	876	603	C
GB52442	486	407	277	290	227	107	177	243	400	317	378	303	126	38	240	140	174	113	250	144	113	115	181	87	C
GB52446	224	169	781	535	189	285	104	515	506	576	502	532	202	294	224	225	501	520	275	140	140	369	213	134	C
GB52523	17	14	34	20	7	15	6	30	53	37	18	34	17	3	13	19	12	26	19	8	12	11	7	4	C
GB52526	118	98	449	202	54	281	92	116	181	428	241	231	107	70	34	176	110	250	169	69	64	118	68	85	C
GB52527	85	79	223	105	50	132	55	82	92	197	129	136	76	35	31	105	100	116	93	50	35	48	44	47	C
GB52555	153	145	248	193	93	138	51	101	203	338	113	221	96	22	75	94	80	113	137	100	81	154	101	128	C
GB52557	899	675	2378	1187	468	1268	452	966	1358	2598	1410	1248	978	371	414	1250	1146	1402	1279	458	492	894	838	746	C
GB52563	491	503	1217	651	273	583	232	357	728	1009	609	773	346	237	346	506	524	713	654	250	274	548	405	353	C
GB52604	10	25	94	57	7	31	10	14	40	134	29	51	12	7	13	24	19	28	34	8	6	27	17	13	C
GB52613	417	315	608	452	225	329	204	221	469	719	452	497	298	240	202	330	433	411	455	201	214	338	329	263	C
GB52617	103	95	54	71	82	31	46	59	79	64	83	101	44	23	72	44	68	37	62	32	41	41	50	20	C
GB52618	246	326	546	369	275	206	223	171	366	722	393	455	243	93	203	190	296	285	276	132	149	255	192	94	C
GB52625	1019	1002	660	859	570	545	400	586	991	825	878	735	537	285	773	558	693	531	836	276	436	413	584	315	C
GB52689	22	13	55	46	8	29	16	20	37	101	24	44	15	12	3	14	14	30	21	9	11	36	15	22	C
GB52708	381	514	219	516	361	113	121	165	409	323	413	348	120	37	166	104	173	264	228	86	139	280	326	68	C
GB52712	21	13	69	40	17	52	7	18	35	93	30	50	20	6	2	25	13	28	28	20	12	18	19	10	C
GB52723	487	286	453	428	135	197	162	243	471	725	441	550	185	211	152	208	272	317	253	142	191	263	236	182	C
GB52736	23398	37342	13099	19538	29723	8458	11408	12289	14237	19036	31843	17408	14910	13098	9237	10033	16072	17661	11688	5602	10193	9287	18868	4564	C
GB52742	458	339	1205	862	284	403	289	601	847	1296	734	620	480	395	388	313	592	581	490	352	409	540	472	388	C
GB52743	1465	1267	1020	1154	742	643	825	910	1453	1198	1292	1281	635	182	786	786	579	494	1069	519	595	649	772	507	C
GB52751	339	247	496	315	180	353	170	324	323	472	400	432	293	214	233	350	342	360	356	169	164	294	272	228	C
GB52761	86	43	52	64	17	41	19	46	75	46	50	65	29	19	44	29	58	34	39	21	33	36	24	12	C
GB52765	25	19	28	32	10	15	14	17	48	52	22	31	17	6	8	22	13	13	29	11	2	33	22	10	C
GB52766	1815	1434	1303	988	871	363	842	683	1571	1805	1500	1474	701	647	818	572	768	850	820	973	563	600	505	253	C
GB52767	306	335	157	241	152	126	115	139	278	232	203	217	141	33	179	120	114	100	226	73	75	117	136	62	C
GB52776	527	471	1460	765	320	521	294	610	955	1526	863	1129	442	407	383	524	798	835	548	278	311	544	451	204	C
GB52779	282	174	906	735	116	397	163	230	523	1722	441	512	241	59	73	266	203	381	315	181	151	304	188	178	C
GB52827	251	176	558	259	151	288	142	201	239	505	302	296	187	135	166	264	294	345	235	110	96	211	200	164	C
GB52844	92	104	92	158	59	48	69	52	145	209	106	143	88	48	23	98	57	104	46	40	46	103	85	50	C
GB52845	278	434	112	336	261	57	113	98	295	268	317	256	166	105	43	144	123	199	127	66	111	142	182	69	C
GB52848	462	481	933	1050	296	404	219	227	769	854	505	808	269	78	386	307	257	429	608	237	255	507	627	315	C
GB52864	4507	3752	11200	2215	2820	3155	1676	4478	3986	5285	4419	3503	2151	1677	2203	3514	5500	7226	3005	1776	1438	2672	2739	1301	C
GB52907	362	285	824	445	210	459	170	450	426	681	504	436	299	266	318	364	442	541	520	160	153	350	309	202	C
GB52910	63	43	58	68	36	30	24	27	71	50	50	67	13	16	13	53	28	66	40	13	14	53	58	12	C
GB52925	3550	2925	3069	2881	1601	2369	1338	2683	3332	2845	2718	3024	1450	381	1833	2062	1437	1382	2708	721	883	1348	1666	605	C
GB52937	36	35	62	42	19	34	11	34	49	75	50	32	16	5	14	26	25	31	37	15	13	27	23	7	C
GB52955	447	322	777	527	341	251	175	458	578	780	557	552	232	186	341	235	329	364	288	283	223	230	193	202	C
GB52958	90	52	51	22	29	28	20	161	294	81	89	75	41	34	28	50	46	34	34	40	26	37	38	18	C
GB52962	186	162	369	303	130	181	101	199	281	441	282	230	150	93	142	132	237	282	251	109	106	187	188	75	C
GB52975	289	195	552	386	105	189	121	136	378	819	253	415	147	38	123	239	156	317	274	151	84	288	269	140	C
GB52985	1395	1839	2268	1501	1006	1107	625	864	1897	2290	1641	1626	734	249	1060	1142	925	1189	1596	513	609	1029	903	625	C
GB52999	4691	4074	4175	4026	3135	2200	2153	2788	4592	4794	4453	4285	2035	1475	2441	2329	2529	2543	3308	1679	2036	1913	1982	1244	C
GB53001	369	241	364	260	100	191	205	176	228	386	253	293	198	166	188	227	208	264	243	125	107	182	207	143	C
GB53008	43	39	164	96	20	31	38	49	93	229	70	102	26	10	28	30	40	56	48	28	21	50	68	30	C
GB53012	2178	1947	926	1671	804	550	965	1334	2115	1282	882	1385	644	239	1215	748	568	540	912	803	663	711	1127	560	C
GB53014	168	151	526	372	104	384	85	254	246	654	295	320	178	108	122	208	271	392	305	65	77	233	165	77	C
GB53016	46	40	313	129	33	86	45	80	110	252	85	171	40	29	23	68	45	100	46	68	61	74	26	84	C
GB53017	429	345	967	573	225	293	209	461	586	737	544	636	257	173	259	349	339	367	312	176	148	245	214	190	C
GB53034	513	512	720	502	301	398	275	342	603	774	563	590	297	184	401	346	412	470	504	250	254	385	327	361	C
GB53038	123	112	421	179	64	253	69	114	218	332	194	194	110	19	49	154	82	149	201	71	79	159	97	157	C
GB53039	2409	2796	3021	2455	1616	2339	968	1902	3224	2499	3089	2764	1317	466	1681	2074	1431	1479	3134	857	1119	1246	1590	1065	C
GB53043	264	309	655	355	241	757	150	315	389	441	398	339	238	159	305	282	282	313	395	153	137	398	228	204	C
GB53062	737	726	918	749	460	583	341	516	774	783	851	746	445	160	473	560	451	405	860	276	342	313	395	230	C
GB53064	1374	1259	3129	2565	625	1216	700	882	2816	2953	2052	2635	750	765	473	1376	1064	1680	1374	465	623	1578	1573	508	C
GB53070	293	264	718	293	189	335	143	294	421	657	409	429	280	140	183	352	369	480	423	143	167	330	310	205	C
GB53073	9	10	11	14	3	2	5	3	10	19	8	16	3	3	1	3	4	10	8	4	3	11	4	5	C
GB53110	37	21	267	80	31	65	24	51	120	284	85	62	26	19	31	38	64	131	64	18	11	33	66	18	C
GB53115	294160	179912	397229	286715	142657	167132	111155	435940	344111	356473	261155	392947	199433	103837	196370	164111	213203	200639	196293	154949	109100	100128	198221	78576	C
GB53139	159	98	285	184	60	114	76	93	198	518	155	291	79	98	53	119	132	190	93	115	94	163	75	109	C
GB53206	112	91	445	197	58	178	58	102	210	492	135	225	80	30	47	111	71	155	117	57	57	148	98	77	C
GB53220	451	344	583	381	172	306	237	383	496	696	412	538	310	199	254	343	280	408	387	216	235	361	312	291	C
GB53229	125	104	177	98	58	83	75	96	146	181	143	163	100	82	64	123	97	119	123	57	79	80	74	65	C
GB53257	150	103	342	279	101	157	74	110	197	257	124	174	74	39	78	188	183	222	130	68	56	156	100	99	C
GB53269	219	119	308	221	75	160	75	124	254	397	171	242	129	108	113	141	146	191	165	97	95	195	186	151	C
GB53286	110	117	180	131	61	89	108	145	122	131	109	106	47	41	68	71	80	96	63	33	41	90	75	18	C
GB53319	108	80	217	148	46	66	66	114	155	237	165	244	65	79	89	110	157	100	125	53	84	78	78	44	C
GB53321	475	349	735	465	269	398	187	413	486	691	524	584	367	245	302	483	455	583	481	161	222	350	357	253	C
GB53323	925	923	1021	1289	577	733	421	717	1140	1148	1167	1219	635	359	754	833	802	684	1134	378	391	664	1016	301	C
GB53340	3642	2989	4099	3629	2099	3060	1778	2521	3431	5061	4381	3718	2709	1129	2145	2722	1973	2170	4088	1412	1568	2015	2403	1324	C
GB53341	1119	1055	1955	1077	637	1052	607	1070	1123	2076	1300	1327	992	527	1001	1031	924	1056	1417	484	457	726	837	477	C
GB53345	184	208	344	267	100	140	74	173	221	374	318	311	106	73	154	153	136	177	207	81	125	106	90	39	C
GB53363	957	628	1941	1177	498	1150	564	986	1033	1800	1283	1393	811	524	400	1090	886	1237	782	562	509	878	520	538	C
GB53374	205	172	184	182	76	109	108	117	213	277	183	246	77	66	64	167	84	106	113	76	74	138	108	50	C
GB53378	35	53	171	69	21	78	17	31	95	167	47	80	38	19	19	42	45	51	62	11	17	51	51	33	C
GB53388	418	288	606	428	161	381	182	285	487	691	425	527	280	183	251	324	389	433	429	197	199	409	364	307	C
GB53393	5	10	19	7	4	11	7	7	9	11	6	15	7	2	2	7	2	5	10	5	3	4	1	8	C
GB53394	4984	5864	4784	4569	3843	2942	2699	3556	5003	4808	5906	4510	2604	1040	2635	2768	2821	2941	3735	1834	2469	2672	2890	1938	C
GB53397	280	222	572	402	150	205	159	241	444	667	381	410	206	146	171	251	281	315	318	170	140	313	312	241	C
GB53421	554	461	884	527	271	563	265	570	613	784	612	620	468	363	401	537	669	656	539	268	265	570	467	339	C
GB53426	333	259	487	300	181	320	209	339	351	526	462	403	320	256	183	357	340	416	411	168	171	308	285	251	C
GB53441	868	662	1554	962	383	750	440	707	1014	1615	915	1218	658	644	464	863	883	1269	944	481	505	906	690	602	C
GB53455	39	29	29	33	25	18	24	21	37	53	35	40	14	12	18	28	23	22	28	11	15	17	18	10	C
GB53457	112	96	81	87	69	50	37	62	103	99	100	110	48	21	60	56	53	66	88	34	45	53	68	25	C
GB53462	24	12	11	15	11	8	6	10	12	16	21	17	5	7	9	10	11	13	16	4	4	9	7	8	C
GB53469	45	37	42	45	27	15	21	24	44	53	29	47	30	12	25	35	29	22	33	19	9	21	22	13	C
GB53490	31	22	28	33	17	21	16	17	42	45	32	34	19	13	20	16	22	29	32	7	8	29	19	13	C
GB53503	564	778	605	725	460	555	372	296	693	823	876	489	479	70	275	556	437	287	748	345	329	315	323	246	C
GB53512	153	132	598	395	153	257	69	158	428	374	227	318	98	37	75	191	137	252	142	59	53	130	130	54	C
GB53562	226	190	462	386	104	185	155	218	377	609	260	384	150	117	110	242	202	305	249	105	120	281	271	132	C
GB53563	140	111	85	126	53	64	54	69	127	133	106	109	65	42	80	87	81	79	126	47	30	65	92	37	C
GB53574	305	194	340	287	126	99	146	185	270	416	270	323	187	115	187	150	222	244	234	119	122	174	158	102	C
GB53578	2125	2023	3321	4769	1482	2677	555	3101	3177	3652	5615	4307	1806	1495	1115	3090	2452	2677	3538	838	613	1773	1854	529	C
GB53582	1688	1581	1816	1684	1005	1072	1030	1198	1842	2424	1696	1847	1010	703	1002	1424	1207	1340	1350	805	788	1188	1053	758	C
GB53589	16	29	115	42	11	71	11	24	44	112	37	53	35	3	9	33	15	53	24	17	11	26	18	25	C
GB53620	83	47	89	90	32	50	33	55	89	132	86	92	48	37	32	63	54	89	56	45	33	78	55	56	C
GB53632	68	99	365	103	59	85	87	43	120	484	121	146	150	17	71	72	37	57	82	39	51	78	49	86	C
GB53634	143	113	364	212	79	183	92	145	195	338	208	246	140	131	127	121	227	230	210	80	80	170	154	117	C
GB53644	113	151	581	227	49	195	65	86	237	915	170	384	115	35	36	142	59	148	115	84	61	147	105	105	C
GB53657	212	176	488	237	128	272	106	187	327	586	294	338	135	87	105	219	192	289	274	105	112	224	177	130	C
GB53672	852	1039	1731	1006	501	990	298	890	1215	891	978	1131	397	444	892	370	630	713	754	336	341	526	544	319	C
GB53689	11	10	19	3	4	4	5	3	7	15	7	6	4	0	2	3	3	4	7	4	2	3	5	5	C
GB53690	420	271	1307	624	232	724	248	463	669	1217	606	694	485	239	182	567	468	644	535	240	223	416	318	313	C
GB53719	2565	2794	3568	3233	1598	3148	911	2029	3398	2261	2832	2957	1237	553	2214	2065	1686	1779	2927	874	1035	1298	1753	767	C
GB53727	236	572	364	261	285	156	178	204	243	433	405	332	227	323	64	224	268	310	190	125	118	201	267	130	C
GB53738	1105	1309	715	1022	756	594	774	795	1032	1086	1202	1022	488	93	551	538	448	364	839	325	486	354	537	217	C
GB53746	150	100	272	193	70	140	67	127	224	371	160	145	85	28	60	69	78	89	144	87	69	97	58	101	C
GB53747	5889	6119	4423	5703	3859	3965	2538	4604	5523	5627	7027	5100	3700	978	4900	3335	3257	2524	6019	2086	2557	2792	3643	1685	C
GB53748	11428	7593	7143	5421	3867	3064	6330	5860	10063	10793	6848	8669	4189	4531	4018	4525	3451	5755	4716	3162	3867	3988	2355	1791	C
GB53778	521	375	886	549	227	355	217	392	708	896	526	698	355	240	302	425	387	570	516	253	256	456	425	315	C
GB53779	310	207	259	290	154	206	86	205	337	232	306	225	99	63	153	151	163	224	337	67	114	165	125	65	C
GB53782	826	700	722	847	443	341	488	465	875	854	729	831	404	414	465	458	639	711	471	268	262	523	684	274	C
GB53787	309	254	1201	845	176	507	195	337	665	1531	409	581	280	45	155	336	238	394	414	221	195	461	334	350	C
GB53790	474	454	415	297	207	278	248	372	462	496	434	598	247	193	343	332	338	328	336	259	256	231	230	174	C
GB53791	4190	2552	4735	3602	1983	2622	1310	3014	4608	4683	3833	4527	1737	1137	2017	3067	2382	4051	3910	922	1449	2889	2458	883	C
GB53809	811	865	735	741	555	475	515	528	598	1042	852	547	456	104	320	422	492	365	494	396	370	312	445	322	C
GB53814	140	71	266	191	85	156	48	147	175	245	173	209	84	61	75	97	173	184	141	35	32	92	82	46	C
GB53830	3587	3636	19050	4712	3272	3606	1673	3601	3756	10220	4718	5298	3352	1819	1835	5663	4796	7169	2182	1711	1205	2453	2212	2161	C
GB53852	142	116	361	156	53	142	77	134	187	363	197	237	94	33	68	133	120	180	159	90	89	178	108	140	C
GB53873	0	27	75	5	8	14	3	16	12	49	29	9	8	0	2	11	15	9	7	2	1	5	4	7	C
GB53909	254	181	422	286	111	279	104	212	288	527	264	329	218	136	188	246	227	335	250	101	117	273	237	152	C
GB53962	5	10	82	29	11	35	10	18	28	112	26	39	17	8	9	10	18	28	12	9	4	28	8	9	C
GB53970	481	312	1127	628	265	332	228	473	518	1219	674	712	423	240	369	315	508	597	552	255	235	439	486	254	C
GB53978	112842	101682	345830	511566	120943	386640	115532	216633	207932	426060	452317	238029	264034	30854	43852	175136	119126	118690	255509	27686	57956	188271	101811	91403	C
GB53979	930	708	1935	1148	499	867	548	951	1096	2451	1203	1022	849	507	590	1104	943	1119	842	508	480	748	773	494	C
GB53995	21	15	36	22	5	22	7	16	54	51	21	43	12	11	15	12	17	24	18	12	11	24	15	16	C
GB53996	124	105	157	87	61	100	67	65	171	197	83	188	73	37	59	81	71	100	84	68	42	109	72	55	C
GB53997	248	210	105	118	78	95	73	131	146	146	103	183	68	23	84	88	83	84	144	42	55	60	89	27	C
GB54030	78	52	84	91	33	38	24	35	102	159	57	86	39	6	33	47	23	33	77	15	35	65	37	32	C
GB54095	117	78	208	133	41	83	28	63	161	303	95	134	53	18	40	71	50	98	112	63	43	92	84	67	C
GB54121	96	116	274	178	89	202	33	121	196	199	198	149	42	53	71	108	162	221	117	42	59	139	84	47	C
GB54123	249	342	697	385	220	493	73	323	526	477	443	449	178	118	132	259	290	530	291	82	70	279	208	124	C
GB54130	21	31	154	44	13	55	21	42	56	155	44	62	30	11	15	51	26	47	57	17	20	40	32	25	C
GB54136	116	95	313	91	61	113	17	124	148	235	168	150	55	53	41	84	108	105	107	87	57	93	91	27	C
GB54143	388	349	290	477	192	123	220	205	393	604	367	324	188	117	182	226	228	257	221	153	137	259	258	151	C
GB54144	22	26	195	39	30	14	7	14	53	70	85	65	32	15	10	16	19	43	28	11	10	13	23	31	C
GB54152	705	353	846	982	257	428	304	379	910	1685	725	728	395	138	197	454	384	900	565	185	269	699	696	275	C
GB54163	61	64	490	253	61	221	35	134	195	451	191	225	82	34	41	132	79	136	101	42	30	86	71	34	C
GB54164	2210	1960	4735	3056	1427	2598	879	2859	3286	3223	2925	3057	1469	771	1697	2120	1622	1937	2278	716	746	1329	1470	711	C
GB54175	132	113	298	182	71	181	51	132	124	396	201	154	103	43	28	129	107	233	135	43	49	107	81	58	C
GB54181	2182	1774	2543	1995	1040	1770	970	1754	2198	2691	2091	2114	1266	466	1359	1684	1155	1422	1974	906	954	1289	1357	929	C
GB54226	41	39	70	100	19	25	17	34	59	114	56	80	23	13	27	30	26	41	70	16	10	55	45	11	C
GB54236	346	290	476	337	218	305	166	337	443	551	483	467	307	221	264	343	428	398	385	162	193	348	350	232	C
GB54239	22	34	53	39	27	21	9	20	34	40	28	35	13	2	14	12	16	13	26	24	13	33	13	15	C
GB54250	100	46	31	48	29	68	31	33	63	97	65	86	28	33	26	81	31	36	44	25	24	44	48	15	C
GB54256	95	75	125	104	31	39	44	49	127	171	74	132	33	39	41	64	57	72	99	39	43	76	84	37	C
GB54269	238	170	448	280	133	231	124	206	311	615	326	321	186	141	191	226	253	403	255	96	101	273	236	157	C
GB54288	542	437	850	479	297	480	234	392	526	844	586	572	398	199	249	499	469	560	493	230	271	346	341	320	C
GB54310	16	11	3	3	2	0	9	7	9	5	3	6	3	0	5	3	4	1	3	0	2	0	3	2	C
GB54355	678	490	2020	952	267	711	275	563	972	1749	975	1124	523	539	280	866	673	999	684	281	300	607	481	336	C
GB54396	201	243	4343	542	255	820	28	653	601	858	1164	312	265	184	140	387	1295	592	337	61	85	406	220	93	C
GB54474	647	701	575	434	388	388	372	440	665	1072	605	659	460	277	271	434	494	482	417	256	321	366	312	321	C
GB54477	614	556	948	948	430	614	323	517	720	1208	862	796	535	225	600	471	543	624	841	210	343	535	583	200	C
GB54507	14816	8317	38270	29467	10192	32715	4586	22030	23975	9923	19603	20413	4444	4382	11341	11924	9170	18261	11944	5632	4475	8288	10001	3678	C
GB54511	3088	4120	4378	3236	2011	3168	1803	3153	4931	4236	3501	3237	2492	1112	3304	2661	2934	2677	4411	1458	1483	2318	3061	2076	C
GB54524	20	25	23	5	16	8	4	13	12	7	18	21	7	3	2	12	7	2	15	8	7	2	4	7	C
GB54537	33	41	86	110	14	57	16	47	73	254	101	99	50	6	23	29	29	35	93	27	16	69	51	29	C
GB54549	19636	16148	74052	81963	25115	84797	13353	46911	47978	88640	66343	51570	28542	8459	13139	33802	23946	28847	40692	3550	4744	45524	26552	2986	C
GB54551	129	119	65	106	63	88	48	103	125	139	54	104	46	36	54	53	36	44	52	46	41	56	55	28	C
GB54590	7146	6531	16772	10463	4547	8777	4262	9288	12080	17526	11199	9955	7829	6159	4826	10150	11102	11349	8001	3232	3219	6904	7275	3154	C
GB54609	135	116	268	145	76	130	55	106	184	205	175	181	108	81	107	129	127	217	170	58	64	123	130	68	C
GB54643	2430	2564	4364	3107	1625	2156	1200	2054	2854	4001	3540	3534	1663	1369	1223	2172	2489	2865	2554	982	1130	1815	1786	911	C
GB54692	275	323	480	422	271	571	188	471	420	442	520	460	228	233	208	416	475	592	358	120	160	369	328	166	C
GB54693	546	591	864	872	504	1194	267	915	768	804	1025	839	516	442	395	832	686	973	856	203	228	642	679	233	C
GB54722	39	26	158	91	20	70	23	53	75	285	75	89	24	22	16	36	30	69	36	24	22	68	42	64	C
GB54723	24	27	214	111	31	35	23	21	96	199	71	82	29	42	17	26	45	65	49	23	24	46	47	36	C
GB54738	28	16	55	45	8	27	14	19	39	96	36	44	21	8	6	23	12	27	32	14	15	28	22	25	C
GB54774	944	590	1089	791	424	770	412	985	790	1088	972	953	653	387	448	882	708	695	859	318	367	455	460	365	C
GB54784	670	507	862	620	350	596	287	558	696	886	651	725	505	320	408	616	614	643	699	351	334	468	499	333	C
GB54786	30	18	57	55	29	47	17	38	24	77	57	44	31	10	22	25	30	36	33	19	23	52	19	23	C
GB54796	12	19	12	23	6	7	4	10	53	25	19	12	10	2	1	6	8	8	13	3	5	10	11	2	C
GB54818	12411	10624	13760	16041	6069	6514	5450	8376	17466	21409	15398	16197	6587	7701	4222	9080	7690	10320	10265	3812	5620	7419	7642	3375	C
GB54862	1679	1061	2583	2841	1092	2739	575	2258	1934	1617	3196	1994	1510	979	1331	1556	1688	2112	2143	621	639	1450	1642	568	C
GB54884	28	16	460	188	20	80	17	66	129	343	72	138	31	9	29	34	43	98	72	24	19	50	51	21	C
GB54886	2104	1546	2506	2413	986	2194	1222	1901	2233	4017	2438	2326	1945	951	1252	2638	1718	1917	2525	870	1095	1782	1671	1335	C
GB54893	545	404	875	973	304	363	547	281	756	1214	604	888	377	161	109	574	460	583	311	174	259	578	498	359	C
GB54900	29	18	24	25	7	18	6	17	23	30	34	28	9	5	15	12	18	21	14	11	7	17	21	6	C
GB54941	62	35	317	138	41	108	36	60	87	133	82	123	41	15	14	91	27	75	72	26	27	84	48	63	C
GB54942	43	44	236	118	47	73	34	72	83	86	61	95	36	18	35	62	42	53	69	25	26	78	43	47	C
GB54988	118	72	157	62	38	56	80	104	112	352	101	65	50	47	19	86	38	184	33	8	22	109	36	27	C
GB55000	699	635	1390	1105	587	1003	321	787	1000	522	742	848	263	245	492	554	610	895	421	217	204	428	353	176	C
GB55020	590	550	874	698	278	473	274	545	708	1152	659	676	383	96	351	405	289	334	623	199	208	385	296	227	C
GB55034	23	25	3	23	6	3	10	12	22	17	6	14	1	0	8	8	3	4	8	8	4	9	13	6	C
GB55059	781	841	475	654	345	349	362	369	803	530	525	565	241	142	399	416	326	295	547	197	205	343	434	181	C
GB55088	78	56	216	72	15	78	69	63	112	253	86	139	56	26	49	68	43	90	69	49	35	85	48	87	C
GB55096	1980	1665	4947	1921	1102	2831	1054	1700	2367	4709	3123	2297	2228	1476	1319	2091	2901	2617	2033	912	1151	1775	1753	1879	C
GB55141	31	25	66	41	9	34	13	19	46	63	31	44	28	13	16	32	28	31	30	18	7	27	30	12	C
GB55165	177	180	421	216	108	204	92	153	240	392	256	257	139	94	81	184	160	221	204	71	85	161	124	118	C
GB55166	3	9	10	11	3	5	1	7	9	17	7	13	5	0	3	6	5	7	3	5	1	2	3	3	C
GB55196	39	36	109	123	19	59	47	42	73	181	73	85	35	12	16	27	37	39	53	18	17	48	45	14	C
GB55198	93	143	141	125	64	58	45	52	84	236	55	64	62	13	34	83	98	66	57	36	34	61	46	40	C
GB55202	30	32	53	103	35	88	6	58	43	90	65	36	18	32	30	7	45	65	19	11	11	15	31	9	C
GB55219	346	279	1082	634	344	775	163	413	694	726	562	623	335	324	180	468	562	724	330	133	124	433	295	211	C
GB55227	9	9	9	6	3	7	3	1	11	14	13	10	6	1	1	2	7	9	6	2	1	6	6	4	C
GB55228	121	83	175	143	46	121	48	79	138	236	121	161	78	57	45	72	94	117	126	70	85	125	67	87	C
GB55229	4044	3531	3328	3283	2338	2138	1834	2535	4135	3743	3906	3883	1951	1441	2935	2325	2565	2357	3577	1756	1954	2226	2327	1436	C
GB55239	211	145	376	400	129	198	149	279	575	1068	340	380	133	138	96	207	251	278	339	93	159	383	257	172	C
GB55287	792	549	1235	620	329	679	433	724	762	1260	809	1032	553	299	387	656	688	753	601	359	387	560	400	387	C
GB55293	129	129	458	262	50	195	63	104	248	609	213	252	101	57	70	154	107	196	206	83	89	211	143	98	C
GB55294	1575	1459	1705	1300	812	976	714	1264	1663	1907	1514	1647	870	482	1062	1154	954	1039	1354	607	658	842	882	501	C
GB55324	342	279	422	400	180	312	146	334	426	454	381	367	346	194	233	350	312	339	356	179	155	303	290	196	C
GB55326	116	82	200	137	71	92	60	81	134	280	181	155	70	22	47	102	95	94	168	77	77	107	79	94	C
GB55348	7327	6669	9437	6747	4479	4996	3002	5652	7920	9541	7900	8067	4527	2181	4432	4537	4535	5380	7069	2718	3303	4043	4290	3359	C
GB55350	844	786	601	699	350	274	441	473	881	867	454	903	296	162	409	398	329	360	452	410	347	429	336	414	C
GB55364	464	372	885	939	279	562	200	473	486	1431	965	714	425	79	257	499	430	362	687	230	241	401	350	218	C
GB55375	1424	1053	3380	2895	825	975	458	1362	2816	2701	1661	1479	571	306	1209	841	920	1596	1475	474	621	1416	1550	402	C
GB55377	6	11	31	26	3	18	6	10	23	50	12	14	7	3	3	5	7	9	11	10	3	8	10	19	C
GB55378	4676	4802	5902	6634	3338	3179	2443	3209	6415	10679	5223	5476	3503	962	2421	2780	3039	3402	3444	1540	1662	2929	3386	1725	C
GB55387	1980	1950	1890	2140	1180	1193	915	1448	2163	1805	1806	1674	894	182	1335	942	982	819	1653	886	819	1047	1073	665	C
GB55388	954	989	1974	4260	786	3405	322	1691	1603	2953	2820	3422	1813	462	1101	1278	727	896	2481	246	341	1302	946	228	C
GB55389	2662	1964	4930	4400	2037	2929	902	2916	3739	3270	2972	3831	1419	1194	2441	2197	2276	2915	2201	1155	1105	1751	1761	964	C
GB55395	423	334	459	361	141	261	185	286	455	832	391	405	293	275	147	273	285	371	186	205	206	390	291	178	C
GB55396	291	513	1531	957	258	675	251	661	1108	1812	636	558	482	334	260	600	731	735	368	197	227	444	257	222	C
GB55403	3173	1958	1622	1325	1217	590	1137	1824	1930	2063	1744	1979	807	407	1227	1177	789	997	1334	626	841	882	991	417	C
GB55405	7	7	19	18	8	9	3	16	20	34	9	14	2	3	5	1	13	11	1	6	6	8	17	4	C
GB55411	326	278	1537	385	240	295	143	353	387	1189	523	453	202	65	121	553	229	411	320	165	132	279	150	271	C
GB55423	112	96	157	231	78	189	65	154	150	353	170	135	139	65	90	138	113	151	170	28	41	172	144	49	C
GB55425	218	230	274	283	114	78	121	147	286	371	193	213	99	21	174	76	127	129	125	128	96	169	197	95	C
GB55426	501	340	2483	1568	341	725	237	598	1107	2820	1010	1374	415	192	326	462	628	857	659	348	257	603	489	293	C
GB55444	2525	2252	2922	2290	1672	2189	1257	1884	2265	2854	3284	2581	1971	1518	1659	2249	2092	2357	2755	1037	1266	1778	1819	1491	C
GB55453	130	125	419	227	71	224	78	145	196	434	196	229	111	52	76	186	141	217	198	85	74	203	140	116	C
GB55461	50	34	150	61	24	60	26	44	85	158	60	86	30	23	25	48	39	53	45	25	23	55	48	50	C
GB55463	254	211	1328	515	116	579	162	347	522	1218	476	688	292	216	104	461	332	591	331	196	189	435	181	307	C
GB55469	106	114	128	122	21	78	64	72	137	206	79	204	54	39	33	136	50	100	43	49	52	116	59	66	C
GB55483	8844	9618	8102	12455	7537	3937	3634	3886	12369	10841	9562	11090	2909	1196	2997	3927	3425	5781	6371	1953	3639	5212	7751	1736	C
GB55485	180	155	252	304	126	109	86	152	290	295	206	203	83	35	76	129	140	189	175	78	83	240	264	88	C
GB55489	1584	1660	1080	1319	1209	767	716	1078	1496	1830	1619	1418	892	497	1014	852	996	1014	1136	503	749	830	1172	483	C
GB55490	158	115	1432	539	152	396	100	210	356	948	280	290	165	61	87	237	206	404	176	102	98	170	129	155	C
GB55514	861	777	1214	1197	478	567	337	524	1202	1577	1001	992	537	166	581	547	557	827	1009	383	369	788	869	512	C
GB55515	4698	2575	6772	12281	4507	10609	1660	7632	8668	4578	4328	5951	2707	2969	6880	2588	5260	5157	2360	2186	1931	4146	3631	2013	C
GB55527	18	22	117	67	14	33	23	25	70	142	48	67	17	5	14	37	17	46	36	21	18	44	23	21	C
GB55532	953	781	770	773	464	408	405	479	1039	869	924	925	447	214	450	526	499	539	657	352	332	456	707	287	C
GB55538	1581	1659	1654	1616	979	979	715	972	1833	2024	1532	1592	713	181	1057	926	658	778	1330	472	523	682	942	419	C
GB55576	714	854	621	1004	393	494	278	505	825	1154	831	767	308	63	406	361	347	300	697	259	245	455	673	182	C
GB55583	237	237	637	382	152	426	158	254	358	805	410	465	236	71	154	308	202	305	426	174	180	302	217	186	C
GB55587	353	400	832	619	268	346	216	403	509	1047	566	589	339	407	185	349	581	705	378	155	193	459	418	254	C
GB55591	2182	1789	6087	4907	1603	1929	1315	1705	3657	7808	3009	4071	1148	345	710	1329	1155	1772	1833	1801	1048	1629	1118	1302	C
GB55592	8	5	11	7	6	2	3	5	8	13	3	12	3	0	5	4	3	7	5	2	2	5	2	1	C
GB55598	21259	13346	16095	22606	9699	8671	9301	13533	25581	23566	22555	25189	8620	14797	10879	12286	15222	15482	15542	5954	9672	12636	17434	5718	C
GB55601	3251	3628	3793	3242	2119	1989	1468	2547	3435	3841	3444	3027	2220	1046	2707	2054	2493	2366	3524	1286	1224	2086	2804	1108	C
GB55619	760	643	1348	1259	450	540	294	837	1161	1205	709	1048	426	393	765	531	525	715	629	403	400	729	578	395	C
GB55635	378	359	1703	778	264	596	195	476	632	1333	678	699	376	319	357	399	541	708	622	233	241	548	370	293	C
GB55650	2616	1880	3528	3622	1113	1452	1733	1455	4160	4217	2407	4231	1267	1080	1184	1881	1382	1847	2126	848	971	1850	2818	853	C
GB55658	607	532	982	635	300	593	238	484	682	1038	747	749	485	273	436	562	544	750	803	233	244	615	593	304	C
GB55664	1393	1146	1583	1518	702	880	930	722	1715	2239	1443	1542	1122	687	514	1148	1392	1261	1224	457	711	1351	1573	613	C
GB55669	4181	2134	9188	6055	3013	6428	1501	6600	5287	6172	7779	8360	2697	2444	2654	3713	6212	8666	3542	1441	2115	3904	2738	1260	C
GB55703	4979	4398	3728	3527	2268	2723	2317	3649	4008	4849	4029	4117	2475	1426	2402	3094	2687	2671	3612	1861	2016	2176	1953	1701	C
GB55715	102	85	170	102	29	77	44	50	124	270	126	128	70	24	34	103	47	88	97	44	42	93	95	59	C
GB55755	59	46	107	98	37	47	40	65	93	125	86	88	51	22	33	40	65	73	54	30	29	82	90	43	C
GB55761	10	8	18	8	4	4	5	1	9	27	12	14	6	0	4	3	4	9	7	5	0	5	8	5	C
GB55781	849	541	1170	959	484	415	284	532	1131	1102	803	913	377	175	475	400	440	605	848	288	410	489	629	298	C
GB55791	410	350	859	707	209	316	230	367	626	966	536	438	275	171	261	297	353	547	462	239	222	493	377	294	C
GB55801	197	171	234	99	87	79	56	92	165	220	155	174	97	23	136	128	81	111	168	43	50	82	108	54	C
GB55808	303	291	859	454	166	369	162	177	559	1110	431	470	325	83	138	408	267	467	392	128	127	374	335	261	C
GB55809	128	94	453	216	87	189	66	127	242	474	201	232	124	53	68	168	136	229	170	49	67	171	156	149	C
GB55819	20	7	19	5	5	21	8	13	12	20	18	19	18	3	1	10	4	7	12	1	3	8	6	6	C
GB55855	92	155	112	106	84	48	40	50	122	94	116	119	38	15	89	45	54	55	122	33	41	56	53	30	C
GB55884	7	19	38	22	12	16	5	9	13	33	16	17	9	14	7	10	16	13	7	2	7	16	6	13	C
GB55888	493	323	835	518	187	357	192	371	497	950	476	470	247	88	254	321	219	343	469	189	241	398	407	282	C
GB55912	1658	1170	2521	2534	802	1269	870	1192	2692	2453	2084	2803	1006	925	808	1384	1492	1675	1702	562	785	1542	1309	702	C
GB55929	1156	1381	1488	1430	800	1344	366	906	1477	1144	1102	1095	460	122	717	788	552	559	1011	334	378	464	557	244	C
GB55937	29	20	67	32	14	42	24	29	37	64	40	44	34	12	21	41	41	33	34	12	16	23	19	19	C
GB55948	160	126	343	204	86	161	92	134	228	339	199	231	121	67	103	181	155	211	197	82	93	207	133	133	C
GB56012	312	210	285	250	167	182	179	255	412	567	375	430	210	145	165	261	277	249	264	138	178	202	175	117	C
GB56017	20	20	21	22	8	9	10	17	33	20	16	17	11	13	5	8	20	18	15	3	9	10	15	5	C
GB56034	189	150	287	169	111	186	78	162	218	219	270	215	160	132	77	202	184	200	180	80	71	158	125	114	C
GB56035	72	40	73	60	49	56	19	43	59	77	70	70	53	42	30	49	65	42	54	26	24	48	39	36	C
GB40018	261	274	295	208	164	218	159	262	287	254	315	264	401	375	269	286	483	392	441	177	220	273	435	244	R
GB40102	186	127	164	120	99	139	86	159	152	231	185	160	207	148	126	196	251	228	239	85	113	181	203	164	R
GB40114	101	39	145	88	33	76	8	77	24	178	143	113	233	143	61	337	125	263	270	57	34	108	93	45	R
GB40207	90	73	129	59	49	62	65	68	103	120	132	100	118	128	55	98	145	144	117	57	61	116	117	119	R
GB40221	78	35	111	31	27	54	32	75	50	115	73	118	74	88	48	79	117	197	85	65	48	124	78	65	R
GB40270	81	70	99	99	66	75	38	74	94	99	111	90	106	161	85	123	154	147	129	79	69	127	195	92	R
GB40307	58	43	71	42	34	45	43	59	54	64	72	63	79	72	63	58	77	93	97	38	57	78	80	57	R
GB40338	77	62	90	69	41	58	34	86	73	67	92	80	99	110	85	85	114	97	138	51	40	75	124	52	R
GB40364	291	158	330	208	143	232	121	236	251	363	325	271	293	245	222	311	366	357	431	161	135	286	324	224	R
GB40391	130	90	271	132	68	129	63	159	156	216	184	178	193	252	106	139	286	327	158	89	90	197	243	125	R
GB40395	1692	1037	1783	1301	983	1242	902	1424	1390	1781	1900	1353	2251	1921	1693	1967	2962	2214	2297	960	1071	1581	2293	1391	R
GB40399	79	41	153	62	26	60	36	70	70	119	95	83	82	128	50	74	156	154	113	29	42	112	121	80	R
GB40423	59	40	67	61	36	50	46	64	77	63	95	74	95	132	43	81	96	106	99	40	50	88	116	59	R
GB40426	93	74	264	128	40	73	72	86	117	211	124	140	113	164	69	147	186	206	139	121	106	231	127	237	R
GB40441	94	48	117	63	37	74	45	74	69	127	112	86	95	97	89	92	110	110	100	69	40	112	100	91	R
GB40473	268	176	318	170	128	200	135	182	249	309	265	278	251	331	227	272	390	377	262	172	160	299	289	242	R
GB40492	3175	2510	3986	3048	1913	2335	1159	3104	3356	4105	4133	3103	3870	3673	3399	3403	4871	4152	4957	1946	1941	3613	4364	2104	R
GB40509	241	193	273	176	138	169	120	162	189	261	271	236	293	251	151	244	374	276	288	135	150	255	293	251	R
GB40510	447	301	553	348	257	404	227	406	433	484	553	522	537	515	441	531	682	712	632	305	305	563	663	382	R
GB40514	229	154	310	210	102	208	148	207	236	374	297	244	285	357	154	278	360	407	287	212	180	349	250	330	R
GB40562	88	79	134	80	53	72	52	80	103	131	108	131	100	106	122	108	126	175	141	79	78	150	126	126	R
GB40572	36	17	63	57	17	27	25	39	58	54	38	57	42	82	41	44	90	93	48	22	30	72	72	49	R
GB40580	289	266	307	216	140	224	135	217	328	336	287	316	283	264	250	311	345	401	371	186	194	300	373	252	R
GB40589	373	263	544	377	167	294	197	342	341	550	456	406	389	483	242	356	618	606	450	226	248	490	517	345	R
GB40638	96	83	147	90	55	78	58	80	106	163	114	130	121	88	79	108	165	227	129	58	70	147	139	99	R
GB40651	2	3	2	2	2	0	3	1	4	4	4	3	1	4	3	4	7	5	2	10	7	10	2	6	R
GB40653	2827	2395	2763	2834	1676	2626	1187	2580	2832	2914	3551	3023	3060	2875	3397	3916	4985	3587	4453	1743	1845	3032	4249	2241	R
GB40655	309	192	399	256	185	242	176	298	310	352	359	295	338	309	325	304	454	442	404	181	208	281	427	252	R
GB40672	198	135	203	172	73	106	84	114	158	267	196	242	168	144	159	181	193	264	232	107	127	223	184	177	R
GB40691	261	180	330	220	149	181	128	226	277	319	319	306	264	362	256	275	441	516	352	155	173	331	354	193	R
GB40705	134	87	156	105	67	85	56	81	121	167	108	175	139	198	110	109	151	186	99	84	90	193	146	187	R
GB40727	376	229	379	249	137	282	218	291	287	407	309	443	319	629	383	374	537	655	331	307	266	454	422	261	R
GB40731	32	36	53	28	14	33	9	29	40	76	36	58	35	36	29	45	45	60	54	30	37	68	50	51	R
GB40782	312	271	481	339	215	329	188	292	375	428	408	417	314	269	293	412	569	512	455	236	256	425	411	381	R
GB40784	170	100	223	117	71	108	81	110	190	254	176	198	149	201	145	172	225	285	194	88	100	209	205	150	R
GB40795	493	344	541	429	266	407	237	474	461	611	596	480	655	641	433	588	879	765	637	264	288	563	733	381	R
GB40800	452	274	484	326	200	316	180	415	375	419	489	378	429	365	443	429	632	546	568	260	259	387	532	279	R
GB40810	214	187	239	184	143	188	94	162	169	247	243	243	240	312	173	231	272	362	255	102	129	262	375	160	R
GB40873	42	30	5	7	6	5	18	19	23	21	17	26	26	61	31	27	46	31	20	25	22	37	31	34	R
GB40876	117	80	162	95	78	95	74	145	131	158	147	146	138	179	97	135	219	223	123	78	98	179	142	163	R
GB40877	748	447	926	715	469	672	394	726	757	985	920	648	1071	983	709	960	1610	1388	943	387	479	767	1179	685	R
GB40879	221	157	372	258	129	272	153	265	256	394	360	356	336	355	219	309	467	499	361	221	173	306	330	255	R
GB40888	255	127	361	176	89	238	86	206	223	242	267	289	232	259	197	265	292	358	356	154	153	205	301	239	R
GB40895	268	217	346	223	138	234	132	252	279	335	343	322	259	304	198	277	424	476	306	142	186	351	369	212	R
GB40949	137	100	159	115	89	114	59	116	119	135	139	150	141	175	97	143	271	243	208	76	92	159	167	127	R
GB40984	173	105	165	115	97	111	75	138	181	188	174	157	184	201	124	193	251	218	201	115	117	155	173	171	R
GB41078	175	94	131	108	86	98	65	127	139	121	161	158	189	200	210	126	195	155	175	107	104	170	242	121	R
GB41137	177	103	151	138	92	105	70	133	193	167	187	163	174	183	166	156	248	285	252	92	102	199	268	132	R
GB41153	137	88	135	80	87	124	71	132	118	129	170	131	167	177	119	152	180	173	169	102	128	150	165	183	R
GB41173	239	158	253	201	130	169	104	191	239	280	278	250	250	319	261	213	368	376	305	154	156	246	332	197	R
GB41183	326	234	531	299	171	326	171	339	376	388	407	368	433	398	354	362	612	571	556	223	223	372	494	295	R
GB41189	146	96	221	112	80	141	86	137	143	264	157	188	173	160	107	177	239	212	207	106	93	196	162	148	R
GB41204	33	16	54	35	7	20	12	18	48	48	38	45	27	43	26	42	55	64	34	19	28	60	45	35	R
GB41205	122	81	113	75	47	86	45	79	128	138	109	139	103	106	103	102	142	165	131	60	72	126	122	92	R
GB41206	122	86	159	108	65	87	59	97	144	129	143	144	133	146	116	124	168	183	136	64	78	142	193	107	R
GB41210	30	26	38	20	8	20	12	18	34	18	36	26	37	27	42	30	35	39	67	29	20	24	48	27	R
GB41244	175	102	183	114	62	109	90	120	124	187	148	155	187	174	155	138	213	240	132	105	97	143	170	130	R
GB41251	168	136	138	95	99	89	73	106	175	126	189	171	198	223	174	173	240	245	193	109	102	158	244	82	R
GB41301	835	832	1444	828	526	853	490	883	896	1196	1100	936	1311	845	496	937	1506	1629	1128	760	847	1275	1134	2046	R
GB41335	269	180	237	210	150	195	143	205	290	214	306	272	246	279	242	253	417	400	295	140	154	327	444	172	R
GB41340	70	58	105	67	32	67	59	87	81	126	82	71	84	95	53	63	115	124	107	107	59	125	93	167	R
GB41346	324	208	595	355	143	259	121	241	293	505	339	367	383	389	287	306	527	574	290	229	223	494	430	343	R
GB41368	132	157	186	136	68	135	125	116	175	198	162	150	169	187	105	167	244	194	188	132	119	204	188	215	R
GB41374	48	25	46	22	22	11	32	45	47	41	42	22	49	99	52	37	57	32	47	36	26	72	90	32	R
GB41398	181	114	349	204	97	217	118	201	232	303	235	234	200	246	173	196	382	375	259	150	139	277	286	216	R
GB41419	52	47	61	36	27	32	27	41	62	51	71	72	47	77	65	65	89	84	89	43	39	74	83	67	R
GB41469	473	399	622	505	211	469	312	476	512	666	629	505	630	491	458	596	776	726	746	431	489	657	563	715	R
GB41485	220	164	250	179	107	197	122	206	202	252	208	233	239	211	212	215	328	304	310	135	145	226	226	184	R
GB41490	246	198	335	207	176	233	156	265	299	327	298	312	277	347	237	301	413	438	319	247	210	419	365	482	R
GB41580	44	33	46	27	25	36	19	34	31	55	58	41	51	37	50	48	72	60	71	28	26	50	49	45	R
GB41626	28	36	56	41	21	24	29	40	35	51	54	43	46	58	33	65	58	69	57	42	42	58	44	74	R
GB41640	110	76	115	78	58	89	48	79	110	87	130	103	102	97	113	80	157	134	116	83	75	126	145	112	R
GB41648	245	208	216	207	162	190	140	261	257	265	284	228	261	340	285	259	422	340	344	162	157	275	360	172	R
GB41655	722	253	645	327	346	614	191	507	255	614	681	621	707	526	454	1447	712	1282	957	306	312	664	871	500	R
GB41663	1442	964	1589	1163	793	1225	715	1350	1321	1475	1714	1253	1828	1050	1520	1426	2353	1834	2153	835	1134	1246	1965	1429	R
GB41690	404	221	313	230	159	269	172	288	273	335	390	318	410	360	283	348	507	485	463	171	202	346	450	228	R
GB41759	115	91	165	96	40	85	47	121	136	197	112	122	121	117	100	95	175	179	150	75	73	160	164	130	R
GB41762	319	194	485	250	151	308	155	268	305	525	361	320	486	297	242	386	456	457	368	187	211	366	358	319	R
GB41834	91	50	126	53	50	65	43	70	70	102	107	97	95	106	65	129	139	129	114	51	46	102	125	101	R
GB41848	130	63	186	87	29	125	74	112	142	164	162	134	148	199	99	170	232	309	161	94	69	171	193	137	R
GB41881	153	118	219	120	96	150	85	139	154	202	190	156	190	181	185	214	261	245	230	90	112	174	196	152	R
GB41903	48	54	107	63	40	55	41	56	63	70	74	62	92	56	45	60	118	107	97	41	49	98	145	83	R
GB41905	217	181	230	148	123	152	138	172	189	224	265	236	300	406	200	260	356	361	309	142	157	229	407	201	R
GB41907	626	480	953	631	341	540	394	677	707	868	851	677	737	836	517	672	1188	1077	811	382	398	749	857	590	R
GB41915	503	295	583	478	214	502	183	592	430	605	634	522	701	420	442	576	695	786	846	244	299	549	669	505	R
GB41965	17	5	4	11	6	4	17	7	8	8	8	10	31	21	10	4	32	26	6	33	25	75	2	38	R
GB41968	117	87	202	89	56	100	71	111	125	228	130	153	145	197	80	126	221	243	147	105	74	194	166	179	R
GB41970	210	109	268	206	99	167	114	151	176	368	229	235	220	225	127	187	259	351	246	136	157	293	279	241	R
GB41973	379	261	482	316	244	272	230	370	398	529	486	464	528	599	361	454	741	652	630	284	294	497	625	422	R
GB41976	12	10	22	17	4	14	7	11	10	18	22	23	15	21	10	18	25	19	23	14	16	38	26	17	R
GB41987	108	53	106	64	44	82	47	78	79	109	102	81	95	83	95	85	138	134	105	39	59	114	134	78	R
GB42010	68	37	64	40	32	32	33	51	65	67	67	64	87	127	92	62	121	102	81	68	42	82	98	58	R
GB42017	384	320	422	326	251	250	247	349	409	482	510	417	473	677	312	419	568	583	473	255	280	497	725	420	R
GB42018	159	112	130	96	118	88	86	116	160	99	227	129	205	210	193	175	200	243	260	108	94	171	264	117	R
GB42083	50	35	116	57	33	58	52	47	94	102	74	83	66	90	44	68	122	149	75	57	53	111	86	150	R
GB42109	418	280	462	312	186	375	189	363	379	396	402	392	395	446	359	393	529	565	535	241	237	366	532	282	R
GB42111	177	129	187	108	85	120	71	116	146	182	202	159	219	252	167	203	270	315	279	131	132	233	248	197	R
GB42112	189	135	309	168	104	198	96	160	194	255	232	222	180	176	156	232	269	324	294	119	138	205	243	207	R
GB42173	328	191	286	248	213	213	153	233	334	258	360	343	315	344	340	271	459	482	376	202	206	353	473	253	R
GB42189	404	256	391	326	215	292	179	355	377	317	406	377	385	432	465	376	607	557	455	294	227	382	603	308	R
GB42192	82	61	87	41	30	51	45	54	59	61	63	72	64	92	87	55	103	104	88	53	48	80	84	73	R
GB42205	252	196	237	164	164	155	148	210	219	218	268	199	256	335	211	275	363	325	314	170	141	245	308	220	R
GB42207	261	193	365	267	131	157	122	199	277	359	297	278	259	222	192	240	348	333	340	163	172	300	298	273	R
GB42265	99	94	128	69	56	89	88	131	124	131	161	148	161	204	85	138	178	209	165	82	71	153	184	109	R
GB42376	71	52	147	87	26	85	35	59	81	100	99	107	100	78	65	76	125	147	119	68	45	141	90	103	R
GB42419	131	128	188	114	87	117	66	127	141	201	168	153	169	178	107	117	217	203	170	96	115	192	197	198	R
GB42429	47	43	82	38	30	32	50	60	75	81	63	58	65	78	62	65	96	91	66	39	38	90	85	87	R
GB42452	91	70	109	69	33	63	59	80	93	101	87	97	65	110	77	96	130	137	85	49	67	119	109	105	R
GB42465	60	43	58	51	47	44	28	52	62	50	73	67	62	64	69	56	103	95	94	37	37	80	94	68	R
GB42507	7	4	16	9	5	6	15	19	6	16	9	9	15	6	11	13	14	12	24	28	38	52	13	63	R
GB42600	72	41	122	69	29	65	43	77	79	111	91	101	78	80	73	75	139	139	108	53	62	142	125	95	R
GB42629	56	35	76	45	25	38	42	37	55	54	44	55	46	64	49	62	74	78	74	34	39	63	63	64	R
GB42631	28	25	34	22	11	15	14	17	24	17	28	30	23	31	34	27	35	49	36	17	24	37	28	27	R
GB42655	209	161	276	170	107	167	97	169	230	266	228	204	253	230	185	190	358	347	262	106	132	263	315	162	R
GB42661	427	312	440	340	219	290	215	340	408	445	474	437	400	606	370	432	561	654	462	261	253	529	609	366	R
GB42669	167	132	235	165	83	127	92	111	176	223	190	207	179	132	128	161	242	244	170	141	137	227	201	220	R
GB42698	450	276	369	265	254	225	228	303	337	479	433	403	511	503	358	500	825	601	525	239	310	426	599	421	R
GB42703	10	14	10	13	4	9	12	16	19	18	6	8	37	29	143	4	115	7	20	19	8	18	19	8	R
GB42717	136	83	179	128	62	122	100	157	170	176	166	169	193	172	114	168	266	241	253	144	110	198	220	182	R
GB42721	569	363	735	426	257	395	279	477	503	819	594	652	539	535	476	555	762	852	674	496	406	841	687	644	R
GB42726	414	279	334	296	181	231	203	323	307	325	377	351	347	394	278	310	465	435	390	261	297	479	438	522	R
GB42742	98	77	133	85	44	64	60	75	95	96	126	126	102	142	74	107	154	157	118	58	63	126	135	90	R
GB42748	490	303	715	444	221	455	246	534	498	791	587	547	563	615	391	589	840	830	610	325	319	638	606	601	R
GB42755	299	181	193	145	166	183	143	201	212	253	285	295	264	336	243	260	343	372	346	188	204	261	336	265	R
GB42779	151	84	197	125	84	197	90	161	163	265	190	183	204	172	113	169	273	291	195	108	119	198	197	167	R
GB42830	41	40	30	25	17	21	19	28	26	37	48	37	48	58	49	30	43	42	61	18	23	40	53	37	R
GB42836	429	289	487	319	172	259	241	302	364	496	455	389	447	623	245	406	622	673	476	259	255	468	596	322	R
GB42854	201	134	261	160	67	146	77	127	205	258	200	254	155	241	122	186	240	374	229	95	130	260	251	174	R
GB42859	143	105	266	143	57	134	68	106	165	260	166	218	179	202	80	164	247	297	210	114	114	220	175	160	R
GB42860	616	413	568	457	299	414	304	468	504	549	595	554	622	625	433	503	881	744	668	325	364	562	752	430	R
GB42861	116	81	159	82	41	67	70	102	132	163	99	110	97	81	81	107	185	156	152	97	75	128	170	183	R
GB42877	22	14	24	16	12	19	18	15	19	21	24	28	22	24	15	27	38	38	43	17	19	24	33	20	R
GB42880	378	222	472	293	129	279	173	265	327	478	434	383	318	380	331	366	488	597	381	190	196	382	439	281	R
GB42908	7	5	4	16	1	5	17	31	17	30	4	9	40	7	9	2	6	7	8	202	70	93	6	32	R
GB42922	256	185	362	233	145	161	111	243	321	319	306	272	250	320	225	277	481	535	304	171	184	371	452	246	R
GB42930	100	52	135	74	42	73	68	74	109	146	95	118	82	102	61	108	150	213	131	43	74	147	118	106	R
GB42940	650	424	1069	567	234	745	379	772	629	1485	832	815	895	925	430	810	1165	1457	823	517	519	1028	764	1071	R
GB42972	113	94	146	96	45	103	62	106	149	173	152	109	113	169	158	121	184	223	161	76	56	125	168	82	R
GB43115	276	194	356	181	131	212	109	220	301	267	281	275	323	333	278	308	445	377	348	176	161	327	391	256	R
GB43154	177	146	224	162	124	143	88	158	178	220	198	195	175	234	164	158	277	304	217	118	106	221	287	126	R
GB43176	71	46	109	71	25	75	29	52	74	97	94	86	93	60	49	93	99	131	103	40	52	113	79	100	R
GB43182	10	6	5	8	4	3	4	5	5	9	6	4	5	11	9	16	11	22	10	7	8	8	14	4	R
GB43237	200	134	323	174	94	148	95	176	201	300	252	245	215	200	205	241	324	314	328	146	144	276	271	216	R
GB43285	343	283	408	208	142	265	265	306	275	487	564	331	702	320	196	433	330	471	287	421	1095	389	301	854	R
GB43287	49	47	69	59	50	42	35	67	71	46	76	88	76	85	69	84	76	99	104	35	58	75	87	67	R
GB43303	343	237	435	264	150	348	190	262	359	509	459	390	459	351	284	456	418	526	573	202	224	386	402	385	R
GB43378	18	11	53	11	4	30	13	16	15	29	28	22	17	36	18	34	32	49	34	14	20	34	27	25	R
GB43390	200	159	186	146	82	107	95	147	186	190	167	193	172	211	195	161	218	205	229	104	98	217	242	162	R
GB43466	420	294	613	354	225	370	259	440	379	752	485	441	602	594	328	533	858	777	531	258	303	575	550	577	R
GB43507	383	252	446	218	159	252	248	353	397	456	411	393	341	442	336	337	638	554	314	362	385	579	384	504	R
GB43516	93	84	97	23	41	175	17	170	27	454	294	199	406	68	310	154	252	515	770	53	114	139	346	134	R
GB43537	666	590	478	422	419	329	389	443	544	520	723	541	712	937	701	596	1226	973	710	405	404	646	1165	364	R
GB43560	40	22	73	48	30	71	24	44	48	72	34	50	110	43	31	72	74	73	50	42	38	62	52	192	R
GB43561	367	268	452	257	214	278	186	252	342	398	385	361	349	350	250	330	538	523	414	178	200	382	470	367	R
GB43632	0	1	1	3	1	2	3	3	4	5	2	8	8	16	3	4	7	5	9	0	9	3	8	5	R
GB43633	149	90	213	135	65	142	94	124	154	192	182	161	171	177	116	151	196	263	211	77	90	167	201	111	R
GB43639	308	126	245	236	170	179	104	200	270	234	332	285	245	222	314	233	423	385	421	150	158	295	417	168	R
GB43742	859	630	1457	773	512	883	451	974	1004	1443	1129	1004	1109	1128	648	1262	1810	1753	1109	571	535	1019	1192	811	R
GB43861	214	144	254	144	96	156	117	190	208	229	227	204	221	258	232	246	301	322	279	120	126	248	339	156	R
GB43875	517	398	536	454	293	398	299	466	504	548	657	518	698	874	511	510	919	802	661	313	300	578	808	411	R
GB43900	52	45	71	47	35	47	25	56	60	69	96	45	73	103	44	55	114	94	84	28	36	76	121	45	R
GB43903	449	318	619	441	190	397	206	374	455	661	472	545	494	658	335	469	718	748	493	251	277	571	498	330	R
GB43914	396	248	506	341	187	294	160	310	373	458	457	440	365	356	269	375	533	604	480	228	236	461	437	367	R
GB43922	13	13	9	11	6	3	1	7	7	6	8	7	9	24	10	9	18	31	18	3	11	18	16	10	R
GB43954	151	88	207	118	63	117	64	113	140	178	158	164	160	116	152	158	146	215	187	95	109	175	185	157	R
GB43962	18	13	20	8	11	8	9	15	19	18	23	17	24	10	29	19	29	28	24	13	17	32	26	15	R
GB43964	59	41	117	58	19	63	29	51	60	75	73	91	71	65	49	65	120	132	75	45	41	97	74	93	R
GB44051	24	28	51	30	19	31	21	28	46	37	40	38	30	46	31	34	47	51	50	28	22	70	59	39	R
GB44054	17	16	30	14	11	23	18	19	26	32	27	12	48	26	16	23	37	40	39	17	17	16	24	35	R
GB44068	229	199	262	176	169	192	127	234	246	212	287	304	317	411	298	206	394	414	312	157	166	345	466	228	R
GB44069	35	21	46	32	14	36	22	23	40	58	44	60	34	39	15	63	45	60	51	33	41	61	50	47	R
GB44084	123	95	107	118	56	62	103	126	118	190	135	149	143	205	118	154	160	186	151	242	210	345	161	441	R
GB44096	53	45	70	37	36	49	20	45	47	36	55	60	69	102	45	69	75	85	82	33	36	68	77	58	R
GB44102	129	69	174	110	58	130	42	78	142	137	166	136	143	168	154	144	206	242	185	69	61	140	207	133	R
GB44103	263	227	302	210	131	232	162	228	255	291	282	308	303	293	274	330	419	363	396	190	206	278	303	302	R
GB44108	25	21	40	22	17	21	18	25	30	34	33	38	33	42	35	34	50	40	36	40	24	22	51	28	R
GB44115	162	107	261	122	72	153	113	171	177	268	210	202	232	243	110	226	273	287	206	106	96	196	219	167	R
GB44164	30	19	34	30	22	13	9	18	26	37	42	46	40	32	42	34	52	53	42	16	13	49	43	38	R
GB44173	263	159	297	182	126	269	137	215	266	271	297	251	310	337	239	279	376	428	379	196	175	321	370	247	R
GB44181	77	47	87	70	50	59	38	70	65	72	99	79	77	92	69	65	98	89	99	53	56	101	109	103	R
GB44188	197	153	225	204	92	163	84	179	179	212	248	231	201	276	190	197	274	319	295	122	115	248	289	168	R
GB44287	253	207	234	223	166	175	134	192	225	242	262	263	263	277	238	217	334	300	325	180	161	287	341	224	R
GB44288	405	265	637	375	186	428	241	380	439	649	463	618	529	454	303	492	639	798	664	217	279	548	507	361	R
GB44304	141	117	205	93	87	137	97	152	168	194	195	151	167	199	104	169	275	236	176	125	92	198	157	190	R
GB44318	313	217	316	276	134	222	155	350	261	373	330	313	357	330	225	306	395	430	387	195	221	333	383	284	R
GB44338	117	93	225	109	81	130	72	132	153	241	169	164	178	224	123	183	217	275	172	101	91	216	197	132	R
GB44339	25	24	53	23	16	30	20	37	28	66	43	42	44	44	25	46	58	51	58	54	55	83	47	113	R
GB44349	118	81	155	122	67	118	79	141	127	190	149	144	173	154	110	142	205	206	180	112	106	143	143	130	R
GB44374	76	62	85	78	59	67	63	77	101	103	125	88	122	164	79	105	135	173	143	61	49	117	188	91	R
GB44397	137	100	241	114	72	151	63	128	172	183	190	152	226	136	138	180	248	265	249	66	85	178	196	120	R
GB44400	162	94	150	117	72	105	69	120	135	158	168	170	131	156	169	163	207	234	203	77	86	158	198	93	R
GB44401	1	5	1	0	0	0	0	0	1	5	0	0	19	4	9	73	8	5	9	6	2	7	21	2	R
GB44404	168	126	197	109	96	133	69	135	153	194	193	157	181	146	134	183	239	219	281	116	107	172	208	196	R
GB44413	3	5	9	7	3	4	0	2	4	8	7	3	8	12	7	5	6	9	6	4	6	7	9	11	R
GB44415	283	177	387	228	152	211	130	255	394	397	295	309	312	346	188	304	456	583	342	112	151	447	385	313	R
GB44418	165	119	227	189	64	114	94	125	204	247	155	163	154	178	137	150	240	258	177	75	121	260	206	186	R
GB44443	74	47	133	75	47	71	41	102	103	152	103	98	114	167	84	107	185	216	103	55	53	130	170	93	R
GB44469	54	34	42	22	18	51	26	42	54	93	50	66	73	114	53	63	108	74	67	41	46	85	62	64	R
GB44492	489	264	589	389	255	548	181	499	487	475	536	530	430	643	383	756	888	942	699	195	293	519	624	422	R
GB44506	226	138	132	117	98	53	152	108	167	205	150	236	174	345	256	224	250	242	203	186	157	211	241	172	R
GB44514	426	247	619	319	193	416	219	471	403	736	624	408	603	754	322	736	899	1066	564	334	277	599	658	440	R
GB44518	393	307	424	342	181	309	202	347	353	387	454	416	370	443	341	370	544	588	489	204	274	407	477	284	R
GB44519	48	25	53	42	12	41	25	38	52	64	52	56	36	61	28	50	75	96	73	32	23	78	61	54	R
GB44521	343	224	369	222	237	253	156	268	305	338	367	328	354	333	283	337	462	504	420	187	240	337	451	257	R
GB44524	170	163	277	172	96	191	100	163	199	251	238	218	212	172	164	198	304	303	282	142	128	249	209	193	R
GB44540	55	46	103	51	36	37	45	54	71	88	54	66	77	62	45	70	110	97	77	51	64	99	61	97	R
GB44571	171	107	242	179	100	206	77	223	198	234	240	204	258	226	181	198	312	338	264	87	113	237	287	168	R
GB44572	356	290	412	395	261	231	218	271	488	446	497	476	378	328	453	355	503	700	574	222	307	523	602	404	R
GB44574	66	49	80	63	24	36	40	64	68	122	76	83	82	92	45	86	131	121	74	55	58	127	108	111	R
GB44598	109	84	141	91	42	99	58	104	130	122	112	117	100	124	70	121	158	185	143	61	73	143	130	158	R
GB44599	136	122	125	103	128	109	113	145	169	127	207	141	167	218	163	154	233	204	202	149	155	203	200	177	R
GB44609	24	22	61	44	19	40	21	38	44	64	46	48	43	65	29	44	68	73	47	23	29	83	48	63	R
GB44614	207	138	257	182	111	168	113	232	174	322	242	229	210	255	255	207	311	294	352	96	122	318	353	141	R
GB44677	34	29	24	35	16	34	29	49	36	36	42	42	43	52	35	49	45	75	53	31	29	42	57	37	R
GB44694	101	68	158	90	48	104	67	94	141	158	113	115	134	166	71	125	207	214	142	91	86	150	181	146	R
GB44699	176	123	246	158	99	177	116	194	167	212	211	176	223	249	157	205	296	297	223	139	125	230	211	207	R
GB44718	125	81	237	101	60	120	51	128	138	201	163	155	179	147	103	168	213	218	189	99	81	143	164	129	R
GB44725	267	202	416	291	144	337	119	305	332	476	378	334	380	391	231	359	512	562	420	148	189	346	446	307	R
GB44756	123	71	137	109	72	108	56	81	77	174	126	112	117	121	90	144	173	211	159	103	109	126	121	153	R
GB44765	70	61	115	67	33	61	41	84	70	129	98	86	110	114	58	117	176	123	151	59	67	106	122	104	R
GB44781	290	164	216	181	155	174	128	209	222	262	280	299	304	350	226	279	421	397	325	169	160	287	419	230	R
GB44803	270	169	474	221	139	226	200	288	298	503	338	294	443	458	270	343	555	468	388	203	283	364	390	405	R
GB44826	144	83	135	105	86	101	75	125	141	177	169	161	195	223	182	158	250	229	218	103	109	192	245	159	R
GB44869	833	631	1042	606	376	612	467	613	741	1283	866	945	850	1142	596	860	1166	1232	831	629	561	1041	939	747	R
GB44870	411	311	563	333	204	335	183	311	391	541	492	416	468	583	283	472	626	639	459	239	225	503	606	332	R
GB44877	449	316	499	344	258	376	242	431	497	475	531	476	463	474	324	509	606	583	585	268	292	484	587	439	R
GB44901	333	227	303	225	157	216	174	256	285	320	308	388	293	324	261	320	370	400	318	236	221	360	320	379	R
GB44903	321	185	388	254	89	213	161	175	302	438	247	381	320	396	145	272	478	457	226	182	222	482	372	345	R
GB44907	1142	859	1123	804	555	792	620	919	958	1275	1162	1054	1148	1237	821	1108	1457	1326	1157	838	778	1179	1131	1017	R
GB44911	25	26	26	32	14	18	7	17	31	45	27	31	22	28	30	30	40	57	36	16	24	32	43	37	R
GB44925	277	208	295	189	182	182	140	200	253	267	270	266	282	297	204	288	386	407	327	144	173	305	419	243	R
GB44926	129	115	185	145	73	126	63	121	136	165	167	175	173	142	117	165	208	192	190	80	80	157	180	110	R
GB44937	334	215	247	191	153	175	148	241	260	264	289	247	317	341	417	307	384	348	285	164	202	281	455	165	R
GB44964	234	161	330	208	106	161	132	165	219	256	274	241	201	164	189	202	298	335	269	168	152	307	285	233	R
GB44970	82	44	74	35	29	38	45	49	68	86	48	68	69	98	63	67	118	75	53	49	62	69	74	90	R
GB45024	1018	634	1415	785	607	839	444	1206	1016	1274	1416	1074	1128	1504	1052	1165	1920	1780	1215	719	523	1263	1356	801	R
GB45041	211	117	284	179	87	171	86	157	217	277	230	245	188	278	168	220	333	438	317	98	107	315	277	173	R
GB45077	87	62	89	86	47	54	36	59	75	113	94	91	81	72	103	76	104	145	90	45	64	107	139	59	R
GB45085	19	8	37	14	11	19	7	16	16	24	23	32	22	29	17	20	34	47	35	10	11	36	41	29	R
GB45119	646	495	799	512	324	548	330	493	582	671	765	661	746	836	503	702	1116	1070	853	340	343	622	915	463	R
GB45125	637	421	700	524	338	510	335	628	576	742	737	660	711	840	529	740	1027	939	782	433	450	802	928	665	R
GB45146	101	69	157	64	41	113	45	92	115	135	112	104	135	141	100	115	145	164	125	52	76	113	131	83	R
GB45154	84	31	81	69	39	80	27	65	54	110	106	94	100	118	58	80	108	135	91	54	50	106	142	70	R
GB45171	827	526	1055	635	395	675	323	666	741	908	970	887	837	989	723	896	1053	1170	1022	443	466	803	885	542	R
GB45183	245	181	278	209	109	154	118	202	229	315	307	279	237	262	223	264	308	322	282	140	159	340	319	230	R
GB45249	27	9	47	18	7	16	12	16	14	29	17	22	21	22	16	28	27	48	33	12	15	39	23	24	R
GB45253	4	6	7	7	6	4	4	10	10	12	10	7	10	10	8	9	14	11	10	9	5	17	25	11	R
GB45275	119	75	126	110	58	73	44	92	118	168	127	137	128	112	129	90	159	153	131	61	65	140	152	105	R
GB45279	190	102	196	126	72	132	53	114	156	193	232	187	192	185	163	180	231	287	247	101	104	195	216	132	R
GB45285	1086	914	1308	1017	684	883	625	1045	1095	1462	1246	1002	1456	1306	1009	1403	1916	1637	1524	809	799	1290	1543	1019	R
GB45295	104	60	121	81	45	90	44	93	109	120	118	92	117	144	96	110	146	169	123	60	51	126	135	89	R
GB45296	234	181	378	238	132	228	137	221	228	346	282	287	251	261	196	249	325	333	319	174	197	329	266	290	R
GB45306	26	30	20	21	19	23	17	24	16	22	36	44	36	46	37	22	45	40	48	21	23	39	39	42	R
GB45307	108	67	212	115	54	110	60	102	124	214	145	122	150	135	89	141	245	290	126	58	85	148	158	149	R
GB45312	514	291	461	364	242	345	189	388	388	387	545	432	524	574	630	462	738	689	727	347	364	603	758	493	R
GB45314	124	80	177	140	73	94	69	128	87	217	179	211	126	141	145	123	245	239	169	99	104	218	149	161	R
GB45356	121	102	204	118	65	143	74	136	113	228	169	173	188	172	103	167	233	223	203	128	135	231	175	215	R
GB45362	63	38	59	49	29	35	44	40	55	93	67	64	96	53	33	84	100	99	87	50	39	82	88	73	R
GB45420	53	41	88	60	37	56	36	53	66	88	66	61	66	57	47	64	73	95	83	69	57	82	71	113	R
GB45426	69	70	96	65	38	56	48	69	63	88	97	94	105	109	56	81	107	127	72	46	47	121	136	88	R
GB45443	216	120	271	169	82	185	96	196	218	258	258	248	293	310	174	223	381	365	320	164	159	311	305	286	R
GB45445	14	15	19	10	11	3	6	15	21	12	20	16	30	26	19	12	25	23	24	16	13	25	32	7	R
GB45449	83	59	129	88	41	94	66	87	92	137	119	109	113	110	76	80	157	179	128	84	67	177	134	119	R
GB45452	547	350	592	347	248	345	235	461	415	618	568	470	515	480	465	508	802	675	632	374	342	519	587	473	R
GB45491	206	167	250	172	129	149	119	185	233	247	243	195	189	213	172	211	330	329	213	143	143	280	318	213	R
GB45504	499	321	657	490	334	430	234	492	595	641	617	532	630	603	497	662	917	896	661	250	265	599	737	361	R
GB45535	421	284	518	320	199	325	224	311	415	615	503	444	376	405	307	455	701	718	595	231	230	447	501	318	R
GB45546	120	83	172	115	72	108	77	131	135	166	176	120	182	217	137	163	243	262	190	57	83	163	230	100	R
GB45554	140	68	86	84	49	74	47	75	76	110	122	92	122	179	121	123	182	152	186	80	77	117	173	92	R
GB45560	232	148	305	208	124	172	150	181	223	301	232	241	242	301	201	238	321	328	234	135	144	252	262	206	R
GB45561	58	58	81	51	23	62	17	46	74	89	64	63	58	68	53	64	108	98	76	38	38	70	90	62	R
GB45567	683	472	1007	557	378	559	355	564	759	1026	853	790	727	648	531	771	935	1096	867	433	459	850	807	659	R
GB45597	113	65	116	80	46	73	47	80	90	131	101	110	86	104	83	98	118	134	116	89	78	132	99	119	R
GB45624	418	340	452	304	195	282	223	430	389	475	438	377	456	485	386	436	608	520	538	238	241	407	520	363	R
GB45628	200	117	286	176	108	211	124	204	219	297	248	216	236	267	142	211	321	310	236	137	153	278	257	206	R
GB45634	347	216	674	324	158	361	194	416	390	621	449	419	402	401	338	368	598	649	477	243	215	538	524	416	R
GB45648	270	133	626	225	139	189	136	255	256	341	242	254	314	326	206	329	523	435	261	230	146	404	328	453	R
GB45649	83	76	185	72	54	69	56	110	109	197	115	107	137	127	87	109	224	192	141	51	58	134	117	109	R
GB45653	505	377	413	256	326	306	186	320	396	429	470	396	467	526	441	439	699	636	590	253	290	425	616	294	R
GB45680	226	133	154	122	84	112	105	142	158	221	184	183	163	165	156	179	218	252	211	134	127	221	217	199	R
GB45695	302	277	476	262	160	217	163	274	318	447	360	386	307	312	239	300	459	473	383	225	201	373	463	294	R
GB45697	175	107	170	115	78	96	79	109	139	163	155	144	192	166	179	164	235	203	189	90	88	163	184	153	R
GB45743	679	609	887	565	387	560	383	555	760	852	811	805	763	677	637	748	886	903	937	451	502	768	742	700	R
GB45777	131	84	130	79	65	51	74	81	117	101	91	137	103	126	138	112	139	144	134	91	112	158	120	133	R
GB45817	49	32	33	15	10	25	30	44	24	55	23	35	37	46	32	102	87	59	61	16	25	53	40	25	R
GB45831	353	234	551	368	222	318	257	356	400	691	516	469	605	608	247	488	731	650	454	279	304	536	594	567	R
GB45846	32	6	33	8	9	14	5	18	22	64	25	32	38	3	26	81	89	62	42	9	29	76	53	47	R
GB45860	16	10	25	8	10	14	12	11	24	16	19	17	16	14	17	19	22	23	22	14	21	24	27	25	R
GB45865	154	102	260	155	64	142	85	146	164	266	181	144	196	207	96	163	311	228	183	110	94	181	190	211	R
GB45870	225	135	157	180	83	193	97	182	161	232	265	275	318	212	240	173	265	244	391	107	143	223	335	195	R
GB45909	1421	1294	684	693	751	868	858	1025	953	1557	1154	1649	1357	2156	1252	1212	1700	1560	1384	2695	969	1462	1497	1201	R
GB45946	130	76	138	99	55	103	53	126	127	143	132	142	123	174	100	151	149	200	147	78	102	152	162	123	R
GB45947	315	175	344	262	156	247	140	288	334	285	362	289	359	374	311	257	454	407	381	191	190	300	418	217	R
GB45977	80	74	93	58	69	52	39	64	68	64	122	84	127	102	148	77	121	87	138	77	72	123	133	67	R
GB46025	23	18	34	32	13	40	11	28	21	34	36	39	36	32	25	34	47	56	73	29	19	39	47	27	R
GB46038	20	55	14	15	11	24	19	16	25	82	44	57	27	60	43	62	69	76	68	24	75	63	50	18	R
GB46041	93	59	123	88	40	75	37	88	103	103	120	66	96	93	97	90	150	150	154	30	63	130	136	85	R
GB46043	57	49	86	39	27	71	25	49	46	88	80	71	85	110	56	93	100	158	96	44	51	87	88	89	R
GB46051	80	69	71	54	58	57	59	54	81	84	82	70	78	95	77	96	110	125	97	64	56	78	105	72	R
GB46059	135	80	206	113	67	106	70	109	119	197	150	145	139	126	114	125	206	210	142	86	74	150	152	144	R
GB46068	172	125	304	192	86	156	124	162	221	344	224	218	210	242	129	143	329	370	198	239	204	345	241	265	R
GB46141	301	207	374	224	175	287	158	285	259	341	403	342	376	416	311	410	523	491	512	160	206	339	494	240	R
GB46143	263	182	331	202	140	167	141	230	294	349	275	273	288	275	227	259	383	397	304	174	177	246	338	185	R
GB46178	172	88	183	115	56	121	76	147	125	203	158	158	137	183	95	157	179	206	168	89	101	195	182	155	R
GB46182	56	37	68	51	25	45	32	53	61	80	55	50	75	120	44	71	86	111	59	33	27	74	113	84	R
GB46194	182	134	195	148	110	116	117	135	177	155	216	175	182	191	165	167	307	233	244	108	118	215	205	210	R
GB46202	134	82	162	109	57	87	77	107	119	162	119	122	120	124	93	138	176	161	165	69	89	152	146	120	R
GB46206	49	31	39	31	13	30	24	42	52	54	63	45	51	42	36	62	51	75	74	28	27	56	61	50	R
GB46215	202	126	180	123	106	115	107	152	157	231	175	169	217	214	188	208	240	224	222	114	121	251	233	204	R
GB46240	239	115	263	200	87	138	103	162	312	349	202	194	187	290	168	185	315	345	209	197	208	450	284	372	R
GB46272	268	166	382	239	122	241	129	229	290	440	299	266	330	358	217	262	526	436	303	182	197	338	335	299	R
GB46287	129	70	295	82	51	132	87	116	105	286	154	135	230	123	48	159	249	292	143	127	140	210	152	443	R
GB46306	127	99	248	112	102	182	90	143	223	268	205	190	247	195	107	291	287	240	256	142	156	208	216	283	R
GB46314	336	342	420	247	252	253	217	258	353	424	467	351	388	480	356	348	541	446	524	247	295	434	439	406	R
GB46388	69	51	86	45	30	62	47	53	68	104	94	79	91	76	78	88	90	126	109	50	58	73	95	87	R
GB46394	21	27	26	4	6	11	5	22	14	48	43	15	35	44	217	33	545	32	13	30	24	20	42	5	R
GB46439	43	25	38	29	21	33	22	25	50	30	51	46	45	62	53	47	63	62	72	12	26	54	81	41	R
GB46460	93	78	154	81	48	85	65	83	96	128	126	112	103	110	84	86	138	140	151	82	81	142	126	155	R
GB46476	995	616	1128	765	475	603	490	771	905	1162	1121	964	1043	1661	726	921	1459	1375	965	655	584	1115	1289	795	R
GB46477	153	126	220	131	90	146	106	178	163	222	183	187	228	287	155	178	302	368	205	154	126	263	250	209	R
GB46501	81	46	81	76	42	49	45	74	72	86	107	98	88	103	78	95	126	125	110	37	61	78	105	68	R
GB46520	261	192	404	234	153	261	136	249	292	397	330	336	302	292	226	326	364	394	318	194	193	308	317	251	R
GB46542	166	123	251	195	106	157	78	148	225	250	208	227	196	163	134	202	311	282	284	103	117	280	229	146	R
GB46602	61	57	110	60	35	49	38	78	67	96	83	77	59	108	60	90	104	163	85	33	43	98	112	66	R
GB46619	147	124	167	133	87	107	95	108	130	135	190	157	168	151	198	186	223	197	258	133	100	154	254	96	R
GB46621	98	69	128	61	38	63	41	51	79	113	93	104	84	83	85	97	104	133	104	60	43	118	111	114	R
GB46636	288	186	535	300	131	298	169	286	315	542	380	361	353	384	210	309	568	538	404	189	212	398	420	257	R
GB46639	159	74	176	115	57	124	68	129	136	173	185	183	161	193	108	151	223	211	168	117	105	210	196	165	R
GB46646	196	151	257	152	96	166	95	134	169	202	239	161	236	228	169	224	300	294	266	135	105	169	228	132	R
GB46647	227	145	389	249	95	227	101	198	272	428	308	260	344	413	190	266	539	456	305	135	139	296	382	232	R
GB46654	149	99	224	133	103	154	79	153	137	244	215	176	267	198	138	208	245	243	285	115	111	196	199	180	R
GB46688	40	34	93	45	33	57	28	50	57	100	76	56	66	75	48	66	119	115	81	33	35	94	73	73	R
GB46702	8	6	15	22	7	10	6	5	24	18	15	19	37	26	33	92	47	21	41	11	8	46	81	9	R
GB46707	350	275	417	279	201	267	183	307	377	338	432	343	404	431	340	394	579	580	513	240	214	439	514	316	R
GB46728	133	91	211	119	62	133	64	114	153	190	160	176	118	152	161	134	239	226	176	67	94	150	173	126	R
GB46741	72	51	80	50	30	57	39	48	74	79	70	86	81	145	60	67	108	121	83	44	49	91	132	55	R
GB46743	411	236	646	401	214	564	193	543	403	622	669	563	731	477	394	625	800	845	987	223	252	523	610	461	R
GB46745	101	60	175	98	49	105	57	118	115	150	127	144	122	113	77	105	165	164	156	70	78	160	131	137	R
GB46748	687	576	603	594	490	507	340	598	595	587	883	669	791	968	761	711	1250	1071	901	512	469	810	1208	521	R
GB46760	224	144	221	189	154	186	119	253	287	295	299	219	288	318	252	264	461	329	315	164	157	257	409	157	R
GB46764	169	103	197	121	114	100	77	161	165	204	213	175	150	181	147	149	228	273	188	86	119	189	249	173	R
GB46784	71	51	119	80	56	48	28	69	96	102	87	87	71	55	78	79	117	129	107	39	60	98	115	91	R
GB46785	249	187	263	214	128	187	145	170	244	266	240	215	303	331	252	239	399	378	388	153	162	247	368	175	R
GB46801	268	175	289	169	133	206	152	256	258	336	296	265	316	312	192	352	401	347	382	164	174	303	328	230	R
GB46881	80	57	109	59	50	62	34	69	96	63	95	96	106	116	116	82	129	142	134	39	58	78	113	60	R
GB46887	275	231	267	244	177	232	190	228	279	303	367	334	307	358	276	316	350	385	388	221	235	341	367	294	R
GB46889	95	58	141	53	42	53	39	53	80	115	106	67	104	88	74	82	115	110	118	54	60	91	98	63	R
GB46898	269	209	348	279	191	228	178	250	335	304	330	292	334	256	248	322	387	359	339	225	229	330	330	383	R
GB46911	362	220	354	274	199	252	195	302	358	388	359	352	380	549	317	314	671	491	351	226	255	453	509	343	R
GB46915	303	237	481	276	173	263	172	324	376	393	378	343	342	357	242	331	468	531	390	195	207	380	450	305	R
GB46916	299	185	374	242	168	278	162	275	265	371	365	309	336	314	245	350	418	412	420	194	200	347	329	290	R
GB46917	66	49	65	43	25	38	31	41	62	61	64	70	55	81	62	57	74	88	83	41	50	78	92	60	R
GB46970	112	51	148	76	58	79	44	112	130	124	157	115	101	150	88	105	161	211	179	50	73	122	185	89	R
GB47047	62	40	94	49	34	31	38	51	56	56	65	63	71	106	69	62	96	77	94	56	37	62	130	54	R
GB47076	216	133	306	188	77	192	106	182	213	312	242	313	234	183	188	271	283	418	343	122	112	268	229	204	R
GB47082	102	73	154	93	54	88	52	83	124	103	123	116	125	124	83	115	172	184	120	74	65	133	140	106	R
GB47093	268	158	305	188	157	191	121	207	276	249	284	286	218	258	239	246	328	341	352	156	156	273	304	214	R
GB47097	670	623	866	596	419	484	336	564	691	788	816	635	775	821	518	639	1183	1046	710	397	465	803	1065	615	R
GB47102	717	546	955	615	367	583	399	520	701	997	786	799	608	650	634	683	925	934	850	517	508	742	800	713	R
GB47105	212	156	237	159	121	176	97	157	223	217	219	234	196	208	205	193	263	292	274	130	120	198	278	171	R
GB47134	1417	762	1917	1244	617	1471	679	1580	1273	2212	1786	1421	2208	2319	1239	1978	2584	3393	2124	682	855	1968	2278	1141	R
GB47160	260	174	233	170	121	180	122	198	236	293	256	218	258	248	232	203	335	290	247	153	154	245	262	207	R
GB47191	162	142	203	127	115	142	85	132	168	200	206	174	177	195	132	175	246	244	216	122	116	192	246	157	R
GB47192	376	265	485	294	225	331	165	352	335	380	373	384	431	434	354	423	655	546	472	221	239	397	506	275	R
GB47195	97	77	115	93	53	67	45	88	132	103	112	103	99	105	108	104	137	154	149	56	61	111	142	74	R
GB47214	24	11	34	13	13	19	31	18	23	31	28	20	14	10	20	19	22	28	30	74	75	75	19	159	R
GB47227	3704	2695	5073	4160	2295	3327	1378	3974	3950	4974	5106	3555	4665	4662	4430	3634	6732	5308	5714	2367	2243	4574	6096	2469	R
GB47306	127	77	232	145	49	138	57	86	135	249	154	145	176	160	91	126	214	266	199	88	91	234	181	167	R
GB47311	179	142	258	185	120	169	87	196	230	247	255	209	253	241	206	234	364	345	290	133	142	269	322	242	R
GB47315	156	94	212	119	94	152	65	151	146	151	152	162	156	176	137	187	237	263	208	83	99	223	180	143	R
GB47320	161	88	229	147	57	110	50	95	193	227	179	217	127	109	134	125	243	310	211	113	103	256	239	177	R
GB47324	19	15	29	23	13	21	18	26	30	27	36	26	27	33	31	31	40	47	44	17	21	36	50	35	R
GB47341	248	129	236	128	97	133	118	153	203	237	227	226	201	245	186	234	261	279	274	132	118	204	218	200	R
GB47347	33	14	40	22	15	29	9	21	36	36	52	42	34	19	30	26	36	46	64	23	34	51	41	54	R
GB47380	49	28	55	42	16	44	49	70	33	55	50	58	71	43	41	47	69	49	83	63	86	99	48	153	R
GB47382	413	226	417	334	158	328	302	561	269	619	512	438	502	280	282	453	616	375	739	518	572	691	420	912	R
GB47390	76	58	100	47	41	71	40	76	105	88	102	78	79	120	63	99	142	141	115	46	47	116	118	102	R
GB47454	307	262	387	293	172	385	167	290	320	392	419	356	390	335	245	356	517	517	452	175	225	413	415	342	R
GB47458	94	42	121	52	21	50	46	52	89	132	69	113	87	96	91	89	151	163	148	42	41	124	141	92	R
GB47469	80	58	92	76	55	61	46	65	67	104	106	108	106	87	92	91	103	122	127	74	75	88	136	76	R
GB47477	439	313	546	346	249	270	238	312	434	437	481	477	376	499	430	389	554	633	499	302	286	515	543	368	R
GB47541	208	185	72	113	261	311	194	376	208	206	218	262	434	935	1594	344	207	211	1162	215	235	294	203	93	R
GB47590	7642	5672	7039	6299	3880	4618	2691	6231	6793	7984	8705	6127	8500	9570	9198	7078	13423	8447	10425	5265	4456	7453	10433	4269	R
GB47591	138	97	174	126	76	144	72	145	128	215	187	148	170	161	97	150	245	243	172	89	93	184	175	150	R
GB47592	75	53	62	41	39	43	40	49	55	59	63	53	81	75	71	72	121	89	96	44	49	64	104	54	R
GB47602	188	169	234	153	85	149	98	169	219	282	190	249	207	231	154	238	280	314	222	130	126	255	240	195	R
GB47606	503	432	454	352	329	329	247	431	454	523	542	453	672	748	454	521	684	778	600	267	344	499	715	326	R
GB47611	41	36	35	24	16	31	23	23	45	45	40	47	53	52	33	44	54	88	58	39	39	74	74	46	R
GB47613	2	1	3	3	2	2	2	6	4	11	3	5	1	3	3	4	5	12	2	11	7	16	9	30	R
GB47629	492	323	656	409	288	429	250	506	482	625	610	455	687	648	484	491	904	794	633	377	382	557	765	504	R
GB47631	430	268	602	416	254	416	242	394	436	624	545	537	449	472	349	538	600	655	603	261	280	566	547	416	R
GB47649	299	229	357	222	149	196	154	234	259	338	327	270	298	293	214	290	360	376	390	169	183	314	332	239	R
GB47655	113	108	183	106	67	105	68	131	134	127	160	148	118	151	125	140	209	204	183	94	96	165	139	114	R
GB47659	53	38	109	58	20	62	34	43	60	104	58	85	76	65	38	62	121	96	95	45	57	100	83	107	R
GB47663	41	38	36	31	19	16	20	22	46	51	29	62	29	49	43	36	48	78	43	34	32	70	54	42	R
GB47665	56	38	110	55	30	84	36	65	72	82	78	108	81	74	67	68	109	129	112	47	36	101	90	79	R
GB47666	353	248	500	302	174	277	162	310	386	380	410	374	385	351	287	367	494	571	433	182	222	356	399	265	R
GB47670	54	47	65	51	22	50	34	49	68	80	67	63	63	91	57	56	100	101	72	51	56	130	90	106	R
GB47748	338	197	366	238	125	204	180	240	335	449	265	340	285	384	270	297	450	473	349	189	207	396	364	337	R
GB47753	84	58	127	78	51	85	40	81	95	122	114	80	118	111	73	113	134	178	109	57	57	122	128	110	R
GB47802	258	204	198	194	144	176	112	184	233	225	269	200	261	240	289	260	387	298	325	130	169	210	359	169	R
GB47817	170	146	259	178	111	156	76	144	205	229	240	220	157	194	171	185	227	300	245	119	163	245	256	192	R
GB47821	53	36	44	35	31	38	28	42	46	58	46	50	69	93	60	48	80	75	56	34	34	78	70	53	R
GB47822	59	37	47	50	30	51	41	46	88	63	86	65	59	58	61	56	82	80	107	53	50	79	85	62	R
GB47830	68	40	67	67	41	71	29	53	81	47	92	90	92	104	80	101	93	115	109	41	48	83	106	78	R
GB47878	166	111	191	143	102	135	75	175	179	197	215	183	233	216	181	190	286	257	221	125	118	219	302	150	R
GB47884	354	239	336	195	172	216	201	202	265	316	343	335	375	456	280	301	391	385	381	212	182	265	483	264	R
GB47973	531	370	929	543	246	505	326	592	582	1182	670	623	686	681	307	652	922	1122	602	412	561	903	716	1053	R
GB47991	255	234	238	187	140	170	162	219	233	293	277	245	319	354	223	285	397	399	320	212	194	323	367	275	R
GB48047	179	124	211	120	94	140	81	125	132	164	171	167	160	174	116	169	207	203	194	97	102	175	184	189	R
GB48072	685	425	1048	690	333	623	320	748	734	1088	941	753	789	711	567	719	1192	1034	974	411	461	814	871	719	R
GB48085	111	46	112	56	35	89	31	93	71	121	137	100	134	88	91	111	127	181	150	41	62	90	112	93	R
GB48103	374	189	416	267	136	308	166	283	260	446	394	402	374	416	272	400	421	535	338	224	244	478	382	376	R
GB48152	195	198	298	177	126	238	144	198	249	278	285	238	317	224	188	300	330	349	365	122	157	229	257	280	R
GB48268	241	105	249	166	94	146	87	154	155	210	197	185	183	266	208	211	255	282	184	146	122	271	258	197	R
GB48299	200	130	368	179	104	144	137	200	196	331	280	292	197	282	162	251	387	390	278	132	146	268	278	235	R
GB48315	113	82	128	78	64	63	58	84	116	106	123	122	132	129	107	100	142	173	154	110	91	150	149	112	R
GB48323	226	121	301	224	111	203	101	230	206	280	276	214	315	294	222	236	311	367	385	103	138	281	318	207	R
GB48333	318	257	279	186	172	189	156	209	235	260	298	272	331	392	209	297	392	392	422	196	198	257	452	256	R
GB48346	241	154	300	280	121	194	204	258	279	413	368	278	291	309	262	291	382	403	376	320	343	403	337	530	R
GB48358	123	90	151	122	62	101	47	111	131	95	157	134	130	139	189	107	174	185	208	82	87	168	251	73	R
GB48369	72	70	145	71	39	66	51	75	96	150	123	96	114	89	47	111	156	190	106	59	64	139	128	116	R
GB48373	46	35	61	46	30	36	17	36	46	66	61	58	65	73	36	54	79	99	46	29	27	66	66	64	R
GB48376	68	45	103	78	36	58	51	85	76	136	97	79	112	78	71	65	148	111	108	124	119	156	106	154	R
GB48379	375	284	257	206	215	183	160	232	318	220	412	291	374	427	445	301	423	357	442	200	250	315	474	250	R
GB48412	34	15	12	11	12	25	9	18	18	19	40	22	25	23	35	26	27	48	39	13	21	30	35	22	R
GB48415	130	84	67	77	71	40	48	61	88	99	130	105	100	141	148	113	146	130	104	63	69	116	157	76	R
GB48424	189	187	355	238	114	212	126	232	250	239	240	256	243	257	290	199	316	303	275	147	171	299	326	270	R
GB48433	19	18	29	22	18	11	14	17	29	23	23	25	25	21	28	28	44	33	46	25	15	20	41	22	R
GB48482	82	82	130	70	48	91	41	72	91	97	108	110	97	101	146	84	156	117	138	65	62	108	134	67	R
GB48565	321	254	404	287	187	311	188	301	297	361	410	350	348	372	249	347	514	475	426	234	222	367	443	406	R
GB48578	161	91	107	103	94	99	52	92	175	139	136	130	139	116	134	127	229	207	232	64	99	145	210	118	R
GB48619	30	31	52	26	18	21	21	26	53	54	47	36	28	29	29	31	48	77	53	30	33	56	61	64	R
GB48630	187	130	217	161	117	137	88	164	242	223	220	215	190	199	188	220	325	318	264	120	109	227	250	160	R
GB48642	60	59	137	55	36	49	35	75	62	110	87	84	84	95	43	86	123	139	74	60	54	106	72	117	R
GB48645	196	155	235	149	108	142	114	165	175	211	220	186	226	242	160	219	313	322	252	142	122	241	309	231	R
GB48646	260	175	311	191	149	209	118	216	269	279	328	267	267	302	274	218	424	400	377	178	160	235	387	163	R
GB48695	12	7	6	7	1	1	5	5	8	9	2	9	9	10	18	15	15	11	4	6	9	27	8	20	R
GB48699	11821	8285	11999	10580	6042	7769	4281	10541	10381	12436	13621	10019	12280	12640	13931	10727	18748	13532	15740	8035	6471	10839	14449	5943	R
GB48704	12	9	7	5	4	4	1	4	13	9	6	5	12	10	15	5	5	8	17	16	10	16	14	11	R
GB48705	17	15	16	12	7	8	10	5	12	23	10	17	18	17	27	16	36	16	10	15	20	50	32	34	R
GB48706	66	63	85	55	25	40	43	65	67	60	67	65	66	80	68	67	107	92	97	43	50	95	94	52	R
GB48707	198	113	220	144	100	121	94	102	180	216	224	175	172	216	141	159	263	258	170	144	123	245	213	173	R
GB48747	4	3	25	17	3	4	5	33	13	20	5	4	4	9	4	4	9	11	9	47	45	38	7	118	R
GB48754	222	127	246	192	164	112	90	138	224	188	232	216	202	220	301	183	287	314	307	97	110	255	306	195	R
GB48778	88	77	132	67	54	61	64	76	100	98	112	107	91	81	104	93	141	138	145	86	61	108	118	101	R
GB48780	173	116	242	149	107	148	90	183	173	189	219	179	222	273	133	206	308	314	224	106	91	250	290	136	R
GB48783	17	22	23	21	8	16	4	11	21	14	18	22	14	21	19	21	33	32	30	15	17	27	32	9	R
GB48798	177	106	342	183	68	166	59	175	209	302	203	196	200	234	184	209	267	308	203	117	130	243	242	224	R
GB48831	128	69	150	135	70	85	64	103	137	164	113	141	105	175	137	98	251	181	137	82	94	163	177	96	R
GB48835	286	250	245	233	198	160	133	205	294	261	316	321	375	439	368	275	347	432	378	202	190	375	539	262	R
GB48857	204	135	294	142	94	198	101	184	203	212	243	213	243	212	141	226	314	336	259	136	141	204	241	208	R
GB48886	506	349	698	400	249	419	240	459	536	595	522	492	535	458	413	557	696	696	611	258	282	521	574	408	R
GB48892	90	60	118	60	36	69	42	79	52	99	106	94	120	115	80	115	140	151	118	36	44	111	111	91	R
GB48927	250	182	401	232	136	228	151	196	290	335	318	352	278	297	197	232	463	454	336	128	169	395	372	351	R
GB48944	90	69	133	78	49	91	43	98	111	136	117	126	102	138	72	94	142	166	145	59	67	133	131	126	R
GB48963	53	33	73	46	23	45	28	41	55	72	58	78	56	76	40	54	83	82	83	28	32	75	66	53	R
GB49028	658	542	687	467	368	463	308	509	572	728	709	580	666	696	562	661	1073	898	791	326	331	675	844	494	R
GB49101	231	183	285	228	132	181	131	230	268	314	304	294	277	291	202	290	357	353	258	141	153	290	293	195	R
GB49112	317	257	452	275	180	311	155	309	297	423	405	363	431	451	275	455	574	588	399	193	197	432	373	313	R
GB49113	53	50	88	47	44	48	41	56	49	100	65	62	105	88	71	85	91	122	82	40	40	85	74	66	R
GB49158	222	169	428	196	90	267	148	189	247	361	289	268	233	264	156	300	371	418	355	167	165	319	259	341	R
GB49161	583	484	793	611	375	522	335	610	763	821	815	764	711	849	565	679	930	922	738	420	397	743	840	556	R
GB49167	524	418	616	423	292	470	254	486	564	588	692	507	592	581	490	568	718	725	737	345	387	574	687	569	R
GB49168	89	35	79	40	21	44	35	70	53	65	65	78	83	110	100	66	107	121	76	43	59	124	99	61	R
GB49177	7975	5417	7437	7184	4077	5397	2606	6611	6452	8177	8247	6860	7967	8046	8955	6972	11952	8963	10881	4640	4482	7633	10780	4698	R
GB49220	2744	1989	3017	2613	1410	2246	931	2963	2528	3268	3106	2365	3172	3187	2925	2591	4148	3567	4342	1374	1589	2857	4118	1928	R
GB49242	502	317	653	457	249	444	253	502	491	705	608	496	598	543	380	504	811	691	757	350	377	520	602	639	R
GB49250	175	118	224	172	104	148	87	166	211	252	201	226	246	276	193	229	340	353	214	109	110	261	293	177	R
GB49299	222	140	220	156	108	147	67	178	180	154	214	197	183	247	236	200	324	296	260	108	108	193	280	133	R
GB49308	496	302	517	340	274	274	254	353	476	492	520	458	540	512	480	455	725	606	567	230	303	469	599	401	R
GB49338	161	107	269	168	82	173	84	189	209	197	227	214	210	188	181	226	281	361	310	137	121	264	245	203	R
GB49351	77	48	101	57	43	62	45	77	97	136	105	88	93	106	57	99	129	153	94	44	46	104	109	70	R
GB49352	83	57	107	82	24	54	32	68	74	130	65	104	70	108	50	85	93	153	65	70	64	131	78	96	R
GB49357	185	177	233	184	107	176	133	136	207	260	229	226	227	206	236	252	235	229	296	131	142	214	228	239	R
GB49402	244	168	276	152	103	168	91	156	220	234	246	250	287	320	185	213	395	422	283	144	105	214	326	165	R
GB49408	197	105	203	160	107	131	90	137	197	206	230	263	171	132	219	206	295	279	255	115	121	230	246	144	R
GB49414	105	100	148	92	57	83	63	98	123	149	127	161	100	150	109	105	185	217	124	63	81	165	169	106	R
GB49415	385	308	418	296	239	315	168	371	370	363	433	372	463	462	349	403	604	639	530	250	235	397	610	290	R
GB49417	180	129	140	97	94	106	80	125	141	136	175	159	163	218	146	195	216	217	242	103	97	152	217	138	R
GB49418	180	124	173	132	100	136	97	143	158	229	211	199	161	199	147	167	315	229	200	130	136	197	189	216	R
GB49427	78	72	148	100	58	121	58	131	110	121	114	127	152	152	111	129	140	216	197	61	77	143	191	100	R
GB49443	78	46	74	38	29	32	52	36	59	87	26	54	58	86	55	108	112	109	31	37	45	88	55	123	R
GB49453	45	29	56	46	23	38	14	46	41	48	31	25	36	62	30	53	69	77	38	24	30	68	70	35	R
GB49485	232	157	289	192	129	172	91	194	211	213	275	261	228	242	231	246	297	299	314	123	144	230	291	164	R
GB49487	155	95	149	112	62	62	83	116	121	134	117	146	113	121	127	115	150	151	142	121	118	185	150	218	R
GB49516	55	30	27	35	14	12	21	32	45	36	21	32	38	69	49	33	37	53	33	43	30	40	54	51	R
GB49520	213	165	328	117	114	154	154	208	214	266	198	212	282	369	165	255	330	369	289	160	198	309	325	316	R
GB49521	180	136	208	140	97	108	81	137	159	151	239	209	201	211	153	198	271	258	247	101	109	165	240	131	R
GB49522	253	227	256	217	163	144	154	238	250	309	247	210	304	424	215	248	459	443	269	151	160	304	395	252	R
GB49523	22	10	20	15	8	8	8	11	18	18	25	17	32	27	22	31	25	25	35	10	12	24	30	19	R
GB49524	88	55	88	70	59	56	42	55	88	90	81	98	95	69	97	78	104	165	103	41	70	132	138	89	R
GB49527	449	314	527	367	193	301	216	403	486	508	492	417	439	413	425	433	475	604	549	296	295	521	557	411	R
GB49539	425	281	304	191	118	172	235	270	256	368	251	433	271	510	378	402	442	454	324	300	253	381	359	257	R
GB49555	135	100	163	94	71	89	69	113	132	137	136	138	162	183	154	114	251	211	186	96	101	138	210	130	R
GB49605	163	100	161	114	78	107	71	129	153	149	151	167	154	148	156	149	195	246	169	70	89	142	224	140	R
GB49609	790	527	1112	749	412	740	347	584	810	845	1082	928	818	1129	940	908	1554	1582	1152	410	537	864	857	409	R
GB49624	232	167	269	182	138	187	123	201	221	239	273	228	218	271	201	218	421	330	279	150	154	251	296	237	R
GB49629	521	355	710	371	277	440	280	472	497	637	629	445	631	630	491	614	902	895	748	261	309	534	631	383	R
GB49633	213	144	240	194	126	165	89	163	182	263	300	226	211	218	156	215	324	309	245	115	132	264	246	213	R
GB49634	219	140	310	185	92	189	123	196	249	291	224	245	280	294	218	237	290	392	292	148	166	300	286	254	R
GB49641	61	45	80	54	46	53	42	64	56	91	87	73	62	93	48	73	98	106	92	39	45	89	78	81	R
GB49728	141	100	239	149	65	113	84	121	162	237	189	198	196	200	194	178	272	277	264	90	104	214	253	177	R
GB49762	146	97	240	103	79	132	60	110	129	177	153	159	164	156	110	169	199	199	152	99	80	160	142	147	R
GB49773	2404	2293	3801	1926	1361	2178	1197	2571	2597	3721	3019	3031	3234	3498	2232	3516	4957	4840	3050	1654	1572	3210	3005	2477	R
GB49807	57	30	38	28	10	26	13	20	30	24	32	36	31	59	38	35	41	44	41	28	38	40	44	31	R
GB49829	73	31	63	35	23	30	40	52	54	89	69	61	75	88	52	65	97	102	83	32	39	75	100	54	R
GB49838	12	4	5	5	4	3	6	3	14	6	5	9	10	15	11	6	11	8	13	7	10	13	16	5	R
GB49890	412	395	1582	443	253	520	256	648	868	1370	893	427	1179	844	427	1108	1205	1339	583	485	529	651	724	2079	R
GB49918	783	709	874	747	549	679	461	632	807	997	1013	883	894	974	624	804	1348	1190	1046	653	709	986	1184	877	R
GB49944	199	174	198	124	122	117	137	136	188	234	226	200	206	368	142	180	302	299	206	115	137	229	306	187	R
GB49945	181	157	326	199	88	146	94	191	182	219	234	157	184	195	184	236	338	275	340	108	104	218	235	174	R
GB49953	328	231	324	192	131	208	201	249	246	315	267	317	293	370	307	353	450	382	295	202	246	347	341	384	R
GB49956	508	320	741	412	205	594	157	538	423	673	652	590	703	572	480	665	925	1218	659	245	304	737	742	509	R
GB49959	117	79	207	95	57	145	75	151	128	223	163	192	161	154	128	147	252	247	187	96	98	194	194	144	R
GB50018	333	202	344	281	145	241	169	258	355	389	338	327	327	343	292	264	428	494	341	160	177	352	391	296	R
GB50022	82	35	57	45	25	43	19	59	37	59	57	69	85	53	77	61	83	77	91	35	36	61	76	48	R
GB50024	42	26	61	41	9	38	23	38	47	44	34	47	55	58	40	30	54	69	52	25	29	64	71	59	R
GB50032	1029	781	787	699	582	606	495	723	841	808	1036	837	1079	1390	1151	936	1577	1378	1138	748	726	1040	1598	759	R
GB50035	38	13	55	37	19	40	24	41	57	54	51	48	35	41	27	64	93	70	58	33	33	50	57	47	R
GB50036	29	21	29	16	13	19	15	20	36	27	44	31	31	31	19	37	32	38	52	30	33	30	44	29	R
GB50037	28	21	21	26	11	5	13	17	37	40	16	13	39	27	34	34	44	33	26	22	31	38	28	30	R
GB50094	141	85	142	109	95	125	84	103	153	167	136	162	135	131	146	143	164	165	170	110	100	160	186	163	R
GB50102	661	309	856	571	225	436	270	495	554	912	624	655	688	646	458	554	874	900	640	395	383	842	736	547	R
GB50103	337	186	346	288	173	274	124	326	284	362	369	319	402	252	311	317	450	439	499	176	213	342	407	261	R
GB50106	761	421	1166	683	301	814	342	841	673	1312	959	906	955	969	469	1046	1397	1710	1068	381	439	933	1096	733	R
GB50108	387	281	523	409	197	373	213	349	489	610	527	478	449	686	277	400	710	745	544	222	240	549	748	327	R
GB50124	455	256	852	311	275	214	236	650	536	512	526	483	762	616	642	752	898	634	461	637	622	798	666	1122	R
GB50125	961	824	876	885	590	684	483	760	955	952	1192	874	1107	1192	863	940	1387	1313	1184	578	605	1043	1521	884	R
GB50131	454	290	525	330	236	334	223	427	442	512	449	439	492	529	426	464	800	584	558	256	292	474	526	360	R
GB50151	11	7	6	7	2	13	4	14	4	60	42	22	68	4	8	12	12	10	55	58	361	15	12	308	R
GB50197	335	264	418	293	195	361	171	346	293	443	475	367	459	339	331	432	512	483	561	236	221	351	401	302	R
GB50208	170	110	166	126	90	98	107	127	154	167	174	168	158	196	211	138	219	226	218	128	119	220	209	179	R
GB50213	201	124	253	176	109	178	95	156	152	245	237	252	226	250	144	209	243	314	243	124	110	225	259	145	R
GB50216	88	80	127	92	57	67	45	85	115	117	133	108	104	78	94	81	140	156	136	56	64	129	152	85	R
GB50218	235	45	113	85	46	209	130	125	16	371	135	96	907	154	48	504	140	151	134	127	234	95	118	656	R
GB50269	145	79	157	86	54	68	78	108	136	144	102	119	129	177	101	96	187	204	99	71	83	149	161	127	R
GB50270	242	162	237	157	118	157	125	176	202	229	224	246	222	256	243	238	288	273	306	108	149	263	239	190	R
GB50273	7	5	10	2	2	2	4	5	6	5	9	8	15	5	20	2	2	10	15	3	9	10	14	16	R
GB50281	127	111	259	137	81	189	90	128	129	254	191	169	174	152	106	196	242	285	238	112	124	220	197	190	R
GB50284	479	361	524	379	250	344	317	437	477	494	540	475	522	786	507	464	811	757	600	297	293	594	865	388	R
GB50288	44	31	71	50	19	29	28	49	72	47	67	44	44	66	75	42	87	74	76	40	23	74	94	60	R
GB50323	306	187	369	224	151	231	136	210	328	319	331	279	305	380	315	349	469	559	440	168	177	387	476	284	R
GB50334	360	267	431	237	182	258	181	242	323	364	369	428	286	355	355	359	457	548	406	217	205	324	481	293	R
GB50336	247	185	272	273	132	253	145	291	261	388	296	306	339	361	295	323	484	433	367	121	164	374	441	228	R
GB50338	36	21	89	33	16	35	31	38	48	97	46	39	44	69	28	43	75	87	37	43	47	97	63	92	R
GB50343	194	119	161	149	105	133	86	112	158	168	212	177	197	225	160	138	279	257	234	109	112	259	312	156	R
GB50346	118	66	220	96	56	119	58	126	132	211	127	136	145	170	77	134	216	241	120	87	83	176	215	140	R
GB50350	392	258	268	261	221	188	165	217	302	249	342	312	345	384	410	272	492	430	412	172	230	358	455	255	R
GB50356	11565	8744	13579	12001	6790	8046	5394	11477	11722	12938	14428	11021	16099	15555	15607	12768	21048	14985	15701	7649	6951	12770	19798	8824	R
GB50368	53	39	39	28	22	34	31	31	50	58	47	42	38	25	37	27	61	53	69	42	67	84	65	124	R
GB50371	20	16	35	12	19	16	15	19	15	28	27	30	35	37	22	33	42	47	27	20	21	23	51	24	R
GB50420	119	59	119	77	43	74	60	76	114	106	104	133	81	84	97	90	126	139	127	63	78	129	117	140	R
GB50475	125	90	141	92	49	102	68	83	116	127	134	119	117	109	116	106	172	161	133	78	68	184	153	165	R
GB50495	13	7	3	4	1	2	3	2	8	7	10	7	10	14	8	4	9	11	11	6	4	14	15	6	R
GB50511	98	70	74	52	48	39	53	68	78	95	93	81	77	108	82	96	110	106	96	60	58	99	122	69	R
GB50519	667	401	804	450	340	543	350	539	596	769	718	555	793	682	477	659	919	902	793	326	402	601	718	488	R
GB50620	32	31	53	32	16	30	23	29	34	67	61	41	45	33	36	53	71	58	63	20	38	66	48	50	R
GB50631	481	364	549	415	217	353	282	340	393	595	458	397	517	615	403	454	707	686	528	263	287	493	606	360	R
GB50668	2	4	0	3	1	2	3	2	1	4	3	1	9	6	7	33	9	2	3	3	4	6	7	4	R
GB50724	197	138	188	139	130	139	74	141	189	172	195	166	186	220	158	210	349	255	238	109	136	193	237	168	R
GB50727	519	460	629	397	345	520	302	543	568	728	731	577	627	525	451	616	944	859	743	379	416	607	661	565	R
GB50731	179	113	327	176	79	172	88	192	189	280	231	219	250	247	121	221	278	314	241	105	107	245	260	205	R
GB50746	39	18	41	34	29	29	19	37	39	45	50	40	44	61	35	34	56	59	63	21	29	53	59	43	R
GB50747	365	290	377	251	193	261	199	285	344	353	342	371	344	337	378	343	457	485	461	237	223	388	443	292	R
GB50808	73	53	97	49	36	63	30	43	78	94	75	88	81	69	66	85	105	116	95	36	53	81	80	50	R
GB50809	84	45	111	41	23	49	34	57	75	87	73	64	66	55	48	53	87	96	81	60	61	111	91	101	R
GB50815	46	29	57	41	18	45	39	37	55	49	68	52	86	81	37	55	70	76	94	32	21	49	72	40	R
GB50831	124	74	137	98	91	113	77	107	106	177	157	113	355	161	63	232	251	161	186	93	115	93	189	138	R
GB50833	38	29	69	41	15	40	25	46	37	60	31	55	51	72	38	42	67	64	41	36	32	60	54	54	R
GB50846	201	151	257	127	122	144	127	176	175	229	246	224	191	228	183	227	335	288	311	150	147	239	189	178	R
GB50872	41	39	74	32	18	48	25	36	43	71	53	53	54	66	38	57	90	115	65	32	21	55	75	56	R
GB50881	50	41	64	51	29	32	37	35	44	60	59	50	66	61	56	39	83	79	75	29	38	57	80	35	R
GB50917	14248	11715	14434	13356	7849	9145	5683	11601	12765	14275	16078	11932	14325	16793	18447	12630	22160	17005	17748	9106	8751	13975	19995	7855	R
GB50920	313	223	302	229	174	234	164	220	269	285	337	322	298	319	281	304	403	419	346	195	193	290	385	253	R
GB50946	19	18	38	14	11	7	16	19	25	34	13	25	25	62	23	27	33	38	11	27	19	42	27	36	R
GB50950	263	192	212	200	131	122	147	200	212	165	235	216	193	278	217	178	332	305	235	172	177	311	299	353	R
GB50980	293	197	326	198	129	230	174	219	248	405	331	317	288	417	176	309	447	479	336	174	185	325	294	234	R
GB50981	147	108	210	116	95	111	69	102	147	149	217	134	176	236	155	191	242	237	215	96	96	173	227	124	R
GB50982	92	78	134	93	56	78	61	102	107	150	121	121	142	175	95	128	192	209	122	142	112	219	169	211	R
GB50996	282	254	333	249	169	235	175	250	264	350	377	270	368	403	231	281	503	441	380	213	199	331	440	275	R
GB51000	231	140	383	194	106	233	101	217	241	348	282	261	327	301	201	256	400	377	311	152	148	263	309	218	R
GB51009	1086	848	1438	972	612	1179	651	1010	1057	1656	1339	1199	1350	1258	741	1471	1807	1674	1502	637	736	1161	1322	1179	R
GB51030	84	51	86	54	46	76	29	58	54	87	72	54	82	55	74	88	95	102	111	46	43	68	92	71	R
GB51061	8	5	9	10	6	4	4	4	6	10	8	7	12	15	15	9	12	12	11	9	10	8	17	17	R
GB51066	40	38	54	41	28	28	12	39	51	54	47	39	38	24	41	50	53	77	75	33	27	49	77	44	R
GB51067	388	293	565	302	177	355	182	343	400	563	449	481	385	428	313	457	534	530	466	270	266	474	363	422	R
GB51069	105	66	128	67	52	78	64	112	89	95	130	95	124	127	115	99	144	168	132	74	75	109	141	113	R
GB51077	98	49	84	57	42	44	44	52	93	65	74	85	51	87	104	77	82	131	107	50	56	100	142	78	R
GB51079	69	55	100	95	39	80	57	59	89	146	115	94	110	87	61	66	146	147	97	75	67	144	116	151	R
GB51081	234	133	193	135	98	144	80	160	180	209	190	179	187	264	202	242	327	338	252	118	123	178	234	112	R
GB51122	70	41	110	61	37	49	44	63	73	100	101	89	87	90	56	60	119	121	90	69	68	109	90	132	R
GB51271	172	132	179	115	106	148	83	125	164	170	172	152	177	109	159	173	258	186	223	124	134	150	199	184	R
GB51304	374	301	318	250	252	255	207	259	299	364	401	307	456	468	391	386	588	484	368	239	249	386	600	262	R
GB51342	508	525	523	411	288	348	258	355	393	600	525	504	611	838	316	515	892	864	572	305	318	633	778	454	R
GB51358	45	37	62	47	21	34	28	35	48	65	51	54	57	78	26	61	72	90	58	48	21	70	69	37	R
GB51359	7746	5910	9769	8598	4414	7500	3818	9764	8115	10503	10759	8123	10807	9452	9129	7715	14762	11980	12568	5223	4516	9963	12830	5917	R
GB51366	118	86	164	110	65	92	87	104	166	226	142	162	100	139	108	119	188	204	156	97	101	195	193	169	R
GB51367	160	126	210	166	88	170	99	198	174	170	191	198	164	237	176	221	297	273	245	99	119	240	256	147	R
GB51395	199	164	257	186	140	141	113	177	243	215	200	207	186	222	181	213	297	313	251	131	128	262	318	208	R
GB51398	422	333	577	421	248	374	195	421	480	486	600	402	500	520	471	393	770	670	564	268	268	514	712	332	R
GB51400	169	98	175	133	79	144	74	123	166	203	181	175	187	143	140	164	236	261	204	103	109	163	202	166	R
GB51408	31	15	30	21	9	19	11	23	20	49	33	26	26	34	24	29	42	42	43	22	13	37	39	24	R
GB51427	466	261	498	340	211	286	151	307	408	416	455	447	341	386	451	378	594	690	523	160	237	501	543	354	R
GB51433	114	66	106	60	49	78	65	70	86	116	122	105	114	109	82	97	128	131	165	58	86	81	126	104	R
GB51484	415	282	393	292	254	283	222	347	324	438	475	354	459	473	319	419	602	493	536	232	243	404	524	396	R
GB51498	214	179	405	196	119	236	166	206	251	386	303	328	305	263	276	266	382	382	332	219	205	316	264	262	R
GB51499	17	21	27	24	13	18	15	19	21	24	23	22	22	48	33	23	30	37	32	16	20	27	31	25	R
GB51524	41	36	89	43	23	60	31	44	46	119	63	71	64	74	29	61	96	100	64	53	48	89	69	90	R
GB51534	285	198	312	217	177	216	128	249	296	263	337	311	280	295	257	328	367	397	363	167	173	262	344	245	R
GB51553	153	106	327	151	99	163	87	161	163	249	226	201	214	215	153	179	333	295	257	101	103	229	203	193	R
GB51581	280	181	258	215	141	241	141	213	253	255	317	303	316	275	255	275	363	361	389	228	219	315	417	381	R
GB51590	44	21	81	38	29	46	24	27	62	57	38	42	48	73	39	40	84	81	67	19	37	56	68	49	R
GB51597	311	207	283	230	160	185	168	197	302	281	293	292	363	355	407	267	409	401	434	234	195	294	497	243	R
GB51598	1292	925	1626	1146	886	1348	818	1399	1919	1826	1768	1354	1984	1799	1093	1755	2771	2095	2143	837	978	1424	2143	1258	R
GB51614	91	46	172	79	46	85	40	79	82	127	124	114	109	105	54	111	158	200	169	44	54	112	137	109	R
GB51617	430	284	448	341	217	308	205	351	462	422	489	472	421	497	378	450	675	754	515	205	289	511	577	378	R
GB51627	180	133	309	156	122	213	107	206	199	287	250	221	261	235	127	235	325	339	237	179	126	279	243	260	R
GB51628	241	175	338	219	123	223	123	168	246	267	314	281	231	246	203	247	371	391	340	117	137	288	318	203	R
GB51632	272	137	289	154	126	203	70	233	162	224	310	241	264	187	197	417	308	399	366	107	108	286	313	189	R
GB51636	1741	1105	1135	1097	960	1056	762	1300	1151	1478	1772	1295	1993	2275	1580	1871	2500	2474	2472	671	1048	1682	2552	938	R
GB51637	244	126	273	183	144	160	99	165	185	247	252	225	177	230	207	245	334	361	259	80	129	274	286	198	R
GB51654	166	109	210	140	72	130	88	132	174	196	178	181	130	150	138	140	241	274	201	92	114	221	202	132	R
GB51658	48	29	83	43	23	59	36	40	54	84	72	70	89	75	44	56	94	84	97	35	29	77	76	52	R
GB51673	44	19	33	18	27	21	34	23	19	49	31	32	172	26	17	53	36	26	17	32	46	36	41	213	R
GB51674	134	97	217	84	82	128	58	134	136	211	182	140	182	160	107	162	290	255	211	109	110	160	176	114	R
GB51701	175	114	206	116	78	89	86	114	169	225	159	162	135	250	109	164	236	243	119	117	134	206	224	221	R
GB51709	107	64	179	130	42	94	63	92	118	207	127	143	136	110	114	140	197	247	183	69	68	158	143	100	R
GB51714	127	91	178	146	86	90	65	112	135	148	165	133	162	230	143	133	185	214	188	90	76	199	247	98	R
GB51718	104	66	92	59	51	59	43	72	99	104	106	84	91	87	88	91	130	141	111	72	64	103	112	88	R
GB51719	247	187	385	234	136	235	105	253	294	342	294	281	319	326	201	347	398	428	349	150	136	310	386	193	R
GB51720	51	19	34	48	22	16	11	28	50	36	56	47	54	48	79	46	52	64	61	26	41	48	57	32	R
GB51739	69	52	88	59	43	54	54	75	75	76	88	74	85	110	68	75	93	114	112	51	51	84	120	76	R
GB51755	102	81	195	107	49	112	51	120	138	177	112	149	119	96	116	149	147	174	132	95	97	189	131	192	R
GB51761	28	25	31	20	7	24	9	21	26	31	39	38	54	45	34	28	46	49	55	20	26	33	33	24	R
GB51802	150	99	194	167	63	168	68	134	190	206	165	210	165	188	156	142	245	278	212	106	108	198	225	171	R
GB51861	8	5	6	7	6	6	3	9	3	10	8	4	7	4	10	7	4	5	9	21	25	30	6	26	R
GB51883	70	45	117	63	34	65	38	70	90	115	90	85	61	105	60	80	102	123	95	48	65	91	101	98	R
GB51884	280	228	326	204	167	272	158	216	287	274	361	319	330	345	213	332	356	415	417	253	219	295	348	197	R
GB51911	108	59	152	100	46	85	43	103	88	140	122	119	119	167	62	128	146	182	137	74	61	129	144	116	R
GB51939	3	2	1	1	1	2	4	5	0	4	0	4	8	7	10	4	4	5	5	7	3	3	3	3	R
GB51964	142	99	244	119	82	127	85	132	157	222	170	159	153	153	110	157	207	240	168	123	111	194	198	216	R
GB51983	171	122	203	162	100	146	68	132	157	227	230	187	213	195	173	162	260	307	260	119	124	245	224	186	R
GB51984	101	84	168	112	46	100	42	90	117	152	116	128	92	81	98	122	149	159	121	84	84	153	138	171	R
GB51997	82	63	131	93	52	98	75	86	108	121	118	94	149	213	94	128	167	192	112	77	73	156	169	167	R
GB52012	328	217	325	213	167	208	141	220	295	305	324	294	308	259	258	312	356	345	352	168	180	313	339	240	R
GB52058	139	110	234	132	62	164	66	108	167	208	183	200	156	156	108	161	191	255	265	93	98	224	186	218	R
GB52061	148	105	157	100	66	124	71	109	182	184	193	186	177	166	129	170	201	244	211	81	91	177	164	134	R
GB52070	30	15	42	35	18	23	21	36	57	33	36	43	54	45	42	41	63	78	63	25	30	56	47	43	R
GB52071	362	314	315	255	207	228	220	312	339	245	326	347	374	399	476	362	513	483	449	247	260	358	520	233	R
GB52072	76	45	81	43	30	66	27	55	57	64	70	82	92	95	82	89	99	140	126	45	41	82	126	42	R
GB52123	6	4	7	1	0	3	1	5	4	8	5	5	7	5	5	3	10	11	6	6	11	12	8	8	R
GB52153	203	150	226	132	125	170	94	171	191	175	243	195	227	174	189	220	294	243	297	126	130	170	271	177	R
GB52155	26	22	14	35	13	21	25	39	20	42	37	33	55	33	36	35	50	42	106	29	85	56	58	52	R
GB52173	29	39	53	42	26	32	18	35	70	56	55	45	28	36	42	42	65	106	119	33	32	67	71	66	R
GB52190	336	251	496	278	236	339	217	333	352	367	456	435	445	405	310	398	567	565	556	239	239	346	478	358	R
GB52197	156	113	279	115	74	135	78	159	180	202	177	193	216	140	148	176	254	253	192	89	94	192	210	147	R
GB52244	52	33	57	45	29	55	17	40	47	43	63	35	61	47	72	49	70	115	94	22	31	97	98	55	R
GB52245	152	106	220	128	65	149	111	120	179	201	177	193	173	167	134	184	215	264	210	118	131	220	205	224	R
GB52254	247	186	340	251	132	195	147	199	305	356	274	312	244	251	239	267	403	450	342	136	143	312	385	210	R
GB52258	379	216	315	289	236	278	171	320	356	322	420	273	387	559	199	422	730	606	465	224	245	412	589	404	R
GB52259	510	385	505	402	300	295	259	383	441	573	572	478	514	466	407	485	688	686	551	247	319	482	634	403	R
GB52262	901	692	1122	831	516	748	549	865	956	1060	1073	962	1063	1168	943	1003	1448	1311	1290	579	596	1000	1312	831	R
GB52283	73	60	87	59	40	69	40	65	68	90	105	97	129	102	79	108	116	112	118	50	51	90	111	121	R
GB52294	75	90	48	87	62	24	32	280	87	150	92	122	319	139	29	164	272	76	63	492	370	568	92	486	R
GB52318	238	75	391	175	86	109	531	448	167	858	113	152	2368	100	123	498	1861	276	105	566	1213	2284	233	3825	R
GB52433	164	118	223	114	102	147	101	171	212	229	189	158	277	266	214	234	311	296	222	94	123	219	240	151	R
GB52456	103	52	110	95	44	62	45	73	96	118	128	90	99	93	94	88	119	142	105	55	44	154	114	95	R
GB52463	51	27	24	23	12	26	22	34	27	24	29	26	36	35	37	44	77	46	73	21	23	50	38	26	R
GB52470	170	131	193	118	98	117	67	145	191	121	204	172	183	157	233	151	206	226	267	87	119	178	261	120	R
GB52473	87	39	120	61	47	68	42	51	96	114	65	86	70	68	57	78	113	114	96	48	62	115	99	113	R
GB52499	135	102	232	154	61	162	72	159	148	211	177	159	186	157	114	157	190	239	208	110	92	190	178	199	R
GB52506	443	292	462	300	216	247	154	290	369	357	416	348	434	414	404	353	670	587	494	212	265	409	588	269	R
GB52511	143	116	219	161	104	159	78	154	182	232	193	173	232	213	137	211	291	222	220	160	121	207	274	187	R
GB52539	122	78	213	106	51	126	68	137	122	204	151	137	164	134	98	127	191	199	180	96	82	155	150	159	R
GB52577	191	163	185	174	128	146	108	158	181	176	250	194	228	233	164	184	302	284	274	129	152	200	343	163	R
GB52587	251	155	149	123	74	79	153	123	182	172	143	224	205	380	204	151	282	265	189	124	125	302	280	201	R
GB52626	26	4	14	13	7	10	4	10	15	15	11	8	13	25	28	16	30	25	18	16	9	15	23	5	R
GB52638	191	133	151	138	104	113	159	113	147	156	145	144	243	147	149	157	208	207	166	144	153	234	219	358	R
GB52648	140	105	238	116	98	157	104	151	167	202	212	161	205	233	121	184	290	265	182	106	107	199	232	199	R
GB52653	348	259	666	344	190	341	199	338	386	538	469	432	416	377	268	408	673	611	477	245	245	441	432	344	R
GB52680	67	42	44	47	22	25	23	41	57	50	48	66	39	56	68	33	69	78	78	37	29	79	68	52	R
GB52692	151	92	204	92	61	137	82	128	129	253	183	174	176	141	98	165	230	241	204	82	98	217	203	152	R
GB52697	68	40	63	45	30	37	37	33	60	80	75	80	63	69	69	65	91	91	77	47	34	87	81	58	R
GB52700	2	4	4	1	1	1	8	6	3	2	2	2	2	3	2	2	2	8	2	12	23	27	1	20	R
GB52730	37	16	31	14	9	19	24	18	18	38	34	28	23	29	29	26	43	46	31	21	29	64	38	49	R
GB52744	243	209	330	218	132	193	116	206	234	278	301	236	292	221	199	230	337	333	317	159	128	278	342	209	R
GB52754	324	228	315	213	147	234	142	279	293	353	343	329	354	328	313	324	483	446	404	152	164	360	469	213	R
GB52755	238	181	335	268	135	214	165	158	270	324	322	387	273	212	260	295	402	397	384	129	189	325	322	279	R
GB52793	411	255	283	271	195	195	190	269	341	438	267	302	387	366	369	281	486	377	293	269	217	407	375	369	R
GB52800	356	229	324	282	200	250	158	290	366	317	372	364	393	351	352	337	509	483	518	191	280	448	511	261	R
GB52805	97	58	141	78	34	100	47	86	106	116	128	119	115	86	73	108	133	174	166	58	58	111	136	93	R
GB52814	23	15	9	9	4	3	8	6	22	13	7	11	15	17	29	9	12	15	14	11	10	29	30	20	R
GB52819	224	194	737	312	157	227	87	356	355	537	534	317	420	419	289	358	726	676	410	273	297	518	464	355	R
GB52883	179	108	133	110	77	110	89	101	139	166	164	134	123	169	121	157	209	207	195	123	103	193	195	130	R
GB52888	98	90	144	99	71	88	79	85	130	125	151	148	131	150	119	119	206	210	150	100	86	155	176	178	R
GB52889	289	186	229	149	152	160	124	183	232	191	277	246	270	293	241	272	321	312	404	167	175	255	292	208	R
GB52911	129	100	181	120	74	129	72	139	161	185	170	151	140	191	113	170	262	263	203	95	108	195	198	149	R
GB52917	173	158	294	159	87	187	115	141	228	250	233	223	222	199	203	213	274	271	256	136	99	221	222	196	R
GB52977	355	291	409	373	182	318	130	301	376	444	434	391	361	329	275	442	504	548	587	202	218	403	489	307	R
GB52991	67	41	106	75	35	59	39	79	80	112	95	85	93	78	61	77	131	131	129	54	56	94	109	78	R
GB53031	602	448	754	557	336	471	289	599	636	589	670	659	644	805	600	620	1091	974	717	342	360	703	983	423	R
GB53068	177	159	178	128	125	150	121	151	161	217	233	177	211	302	127	215	260	249	233	185	136	193	252	193	R
GB53077	2243	2037	2687	2306	1344	1594	1168	1920	2285	3502	2896	2585	3175	2468	1702	2336	4393	3004	2728	2181	1801	2762	2680	1873	R
GB53079	184	116	220	164	119	153	94	163	209	222	238	219	193	188	145	163	289	281	254	108	109	238	253	161	R
GB53141	1351	640	1144	1222	376	2139	694	1574	430	3222	1722	1120	3927	1006	673	2845	1844	3335	3384	580	1770	1269	2198	3655	R
GB53147	117	75	160	89	53	83	63	120	133	148	146	146	116	157	135	142	159	209	174	86	68	116	134	94	R
GB53170	168	80	334	99	66	170	43	176	132	215	179	193	197	156	139	250	296	410	335	61	102	196	254	116	R
GB53171	292	190	327	248	172	214	157	235	271	390	346	255	339	439	223	289	404	430	277	170	179	326	386	272	R
GB53184	99	85	88	56	38	68	51	73	83	91	91	101	110	131	83	93	114	123	163	55	67	106	160	80	R
GB53192	198	126	269	137	67	119	112	170	226	257	217	188	242	246	199	162	373	296	199	106	113	230	294	180	R
GB53196	81	63	150	99	54	82	60	89	112	160	129	120	118	109	94	106	171	169	123	47	77	166	142	164	R
GB53197	43	35	62	41	26	32	16	31	55	38	66	54	41	49	54	44	67	91	58	32	26	56	58	49	R
GB53219	5437	3785	6581	5088	2991	4491	2290	5427	5138	6093	6665	5220	6585	6590	6813	5315	9535	7311	8733	3341	3403	6624	8696	3489	R
GB53238	151	119	151	120	52	99	51	105	172	174	137	145	128	199	124	183	198	212	164	78	88	197	188	163	R
GB53240	83	58	72	34	24	46	72	60	80	107	67	85	84	103	61	69	90	109	68	66	78	140	96	147	R
GB53246	123	85	119	101	46	71	85	88	130	142	117	120	156	205	94	125	211	182	134	71	76	140	175	113	R
GB53297	100	62	123	76	52	67	47	70	96	126	81	95	127	114	80	104	156	158	145	67	42	76	99	67	R
GB53302	154	122	183	115	69	144	108	151	162	189	191	179	162	131	192	178	213	212	207	135	101	196	213	158	R
GB53303	41	35	46	34	10	33	34	33	32	59	34	37	44	77	26	37	77	98	37	29	19	47	73	45	R
GB53335	59	48	119	71	50	65	37	78	101	130	100	106	107	98	79	76	165	196	97	52	58	100	142	66	R
GB53339	183	175	280	184	105	186	129	175	269	321	270	248	265	227	192	268	308	346	319	146	134	284	307	220	R
GB53398	319	279	432	305	166	265	180	267	329	408	386	353	346	312	320	320	467	476	442	184	215	397	415	297	R
GB53409	189	149	200	139	137	135	114	147	174	183	209	169	189	230	212	174	280	254	239	121	138	196	278	166	R
GB53410	219	151	292	173	119	192	103	227	249	278	277	260	262	240	191	227	387	348	319	165	153	264	352	243	R
GB53419	89	82	204	115	44	162	67	147	138	269	128	133	159	130	92	133	265	264	238	73	84	195	184	147	R
GB53581	149	76	131	99	41	96	79	102	109	143	119	147	160	227	165	149	188	203	173	97	88	164	200	106	R
GB53604	105	62	101	65	57	70	58	76	89	110	137	123	96	85	81	102	140	160	101	87	80	114	125	123	R
GB53609	146	69	77	64	51	39	57	83	110	79	62	131	89	162	106	77	123	149	120	61	76	124	186	109	R
GB53613	173	75	147	91	79	136	70	133	84	146	174	150	167	114	109	175	138	244	218	96	128	165	144	153	R
GB53615	444	281	616	375	259	411	227	460	442	605	524	450	561	560	296	497	659	742	593	242	247	520	591	411	R
GB53627	154	112	249	136	83	147	85	147	158	296	173	166	220	204	160	195	286	205	227	122	93	171	220	151	R
GB53658	80	76	152	101	65	100	61	95	125	139	152	111	110	88	112	113	110	179	141	84	82	155	179	150	R
GB53661	257	187	323	222	168	203	153	192	273	280	295	259	314	299	241	262	415	423	331	165	158	337	370	255	R
GB53663	269	227	310	196	181	223	132	278	290	260	360	329	326	374	286	363	421	431	414	182	197	349	367	246	R
GB53674	101	60	103	57	37	59	55	70	85	77	67	111	104	123	79	104	126	115	107	62	60	97	97	73	R
GB53698	76	47	102	92	50	42	37	63	117	115	109	114	96	166	48	99	129	154	85	39	67	151	179	96	R
GB53706	136	97	132	115	53	97	59	94	118	153	137	138	131	199	118	171	183	212	183	84	95	181	205	144	R
GB53726	543	483	810	487	375	493	324	501	633	796	801	613	635	767	387	668	1036	1090	779	368	453	634	875	576	R
GB53742	135	93	201	131	96	136	67	163	165	168	224	135	235	193	141	129	277	317	210	69	83	184	230	132	R
GB53818	71	63	67	57	53	41	38	46	71	81	77	106	82	98	47	50	92	111	101	61	67	112	123	91	R
GB53860	745	188	739	423	121	203	554	232	313	686	373	314	631	446	2114	267	532	615	316	920	634	759	330	879	R
GB53880	390	238	535	367	200	344	178	329	415	485	547	437	381	390	294	410	637	690	533	222	248	506	515	375	R
GB53881	353	235	538	286	185	300	211	321	313	485	447	385	435	407	234	353	630	594	477	298	294	436	381	439	R
GB53908	198	162	190	189	107	156	155	163	237	298	234	187	201	213	166	176	354	280	247	139	190	258	315	214	R
GB53957	89	60	133	83	28	79	51	67	89	99	95	84	113	159	64	110	131	149	133	68	58	123	134	107	R
GB53958	142	106	186	127	83	105	74	124	137	177	156	134	139	164	118	163	202	217	181	95	69	172	189	124	R
GB53972	157	122	181	109	64	120	73	138	148	164	180	195	143	189	162	150	234	184	188	112	101	193	231	144	R
GB53987	21	3	2	5	19	20	29	2	1	78	23	7	7	76	88	29	118	7	64	81	14	31	25	21	R
GB54033	140	150	290	142	103	161	109	146	160	256	207	152	196	205	127	191	227	279	210	128	110	217	218	223	R
GB54041	389	315	507	360	231	456	227	407	458	642	526	399	599	517	254	611	729	654	642	221	284	422	595	454	R
GB54044	166	141	275	125	119	145	123	153	209	299	230	174	222	224	132	228	283	284	239	158	130	221	221	244	R
GB54049	1029	699	1106	749	474	727	481	805	842	1144	1094	890	1159	1191	873	1004	1544	1216	1199	568	597	1019	1259	745	R
GB54050	307	183	292	237	148	229	109	247	286	257	308	276	268	313	273	271	428	405	325	155	185	280	376	205	R
GB54052	167	94	147	118	67	72	87	85	160	206	143	159	129	145	132	124	186	170	145	119	87	217	148	209	R
GB54084	183	127	254	153	74	131	130	168	171	327	195	201	213	362	138	220	368	349	221	160	111	283	246	242	R
GB54085	1616	959	1753	1175	698	1149	662	1244	1270	2271	1726	1578	1767	1851	1411	1516	2274	2106	1591	964	936	1579	1662	1342	R
GB54089	192	111	275	147	69	136	69	144	159	288	199	159	188	216	102	188	271	352	228	75	101	231	213	176	R
GB54098	148	91	216	100	65	139	93	152	145	221	171	185	176	226	146	168	223	251	234	115	113	203	187	129	R
GB54100	382	283	354	303	229	268	147	301	318	397	487	367	435	559	444	369	547	580	545	264	250	437	654	309	R
GB54101	141	100	186	121	77	152	68	98	151	216	201	149	173	162	97	194	224	242	181	98	99	177	181	187	R
GB54105	50	46	64	42	30	25	34	46	52	68	51	47	64	74	61	41	90	96	73	42	37	67	110	48	R
GB54106	24	17	25	20	10	13	13	16	26	19	28	26	29	19	15	31	45	27	31	11	25	28	35	18	R
GB54113	76	36	124	84	39	78	57	104	76	154	102	99	116	146	44	98	157	158	132	82	68	144	110	122	R
GB54168	290	207	264	193	165	173	143	217	271	292	252	274	302	312	284	289	424	408	377	193	220	289	328	224	R
GB54184	218	171	317	219	114	232	107	239	224	274	337	248	296	260	210	297	366	390	389	150	149	267	339	166	R
GB54185	71	36	49	50	35	35	37	41	62	51	57	60	47	77	57	56	81	83	71	33	45	70	77	60	R
GB54191	111	64	163	82	43	121	53	122	94	114	122	103	112	150	72	113	193	227	155	54	61	139	188	133	R
GB54194	298	232	486	309	169	309	210	351	346	550	413	401	502	475	230	383	677	651	411	278	297	572	514	554	R
GB54205	205	171	204	163	151	175	135	176	181	256	254	218	237	261	171	213	373	311	281	234	179	285	311	293	R
GB54212	127	70	198	94	39	71	48	87	111	164	136	94	117	115	106	116	142	144	127	98	89	164	134	142	R
GB54223	147	84	187	117	70	129	66	118	145	165	138	135	131	175	121	113	207	217	163	75	87	158	233	117	R
GB54227	499	354	446	377	283	310	261	440	433	447	499	405	481	616	488	448	738	666	501	287	283	508	735	358	R
GB54266	230	166	266	189	144	156	136	201	213	251	244	243	268	293	213	233	307	331	298	125	155	249	338	221	R
GB54279	140	111	179	121	76	135	75	115	144	194	194	154	182	121	119	182	210	176	265	90	84	178	176	126	R
GB54297	280	194	291	177	136	232	125	197	283	270	304	247	311	255	227	285	412	388	366	157	172	259	359	263	R
GB54298	943	612	1334	847	503	773	567	922	1108	1317	1124	945	1485	1132	788	1198	1811	1463	1118	592	547	931	1181	870	R
GB54300	140	114	159	148	94	111	97	139	135	167	191	144	146	143	117	151	229	265	235	73	106	153	248	155	R
GB54311	294	227	341	211	139	381	138	362	290	516	373	308	414	365	232	383	554	589	624	162	167	271	442	366	R
GB54312	321	228	221	214	196	170	174	231	267	248	306	290	277	363	320	271	465	403	386	153	187	317	487	254	R
GB54326	90	55	94	54	44	76	29	71	85	71	81	79	107	105	73	70	109	110	131	38	58	105	129	93	R
GB54330	518	408	564	371	300	341	228	380	428	515	589	435	513	580	427	495	719	649	649	291	332	476	662	430	R
GB54335	49	32	43	42	25	54	27	39	47	62	56	45	41	62	39	56	70	73	71	38	42	46	66	45	R
GB54342	162	140	294	154	72	161	79	140	191	213	217	225	216	218	139	190	218	327	271	110	105	217	247	172	R
GB54346	49	41	53	45	22	46	28	32	48	55	56	60	54	80	53	56	79	81	70	28	18	59	90	39	R
GB54364	200	163	324	239	146	217	123	200	254	273	241	262	252	229	192	231	367	405	335	121	145	273	308	180	R
GB54373	236	161	211	167	142	153	123	138	229	216	272	222	249	206	238	237	320	300	287	125	157	240	282	192	R
GB54385	347	172	304	243	183	188	126	238	338	254	344	328	290	343	324	279	413	521	438	143	181	354	448	231	R
GB54386	488	329	618	392	223	352	261	383	457	799	581	608	496	584	399	462	703	693	518	322	374	666	433	476	R
GB54387	147	162	232	155	117	152	100	140	225	210	212	205	189	230	144	228	318	316	261	132	138	216	287	241	R
GB54450	348	263	344	285	205	217	181	313	335	278	423	308	348	380	338	340	452	437	483	208	224	372	495	277	R
GB54480	89	32	191	60	44	64	66	119	62	126	146	77	96	93	67	112	131	148	88	336	313	306	106	496	R
GB54499	134	89	192	115	73	113	62	127	165	186	151	141	126	180	107	139	220	260	165	124	119	177	166	154	R
GB54540	186	139	218	138	105	112	97	152	169	220	198	210	180	226	173	212	282	254	224	142	112	232	241	154	R
GB54555	296	254	348	265	193	265	186	288	340	356	379	302	415	420	236	306	523	538	392	204	189	355	493	289	R
GB54570	493	326	683	507	231	416	262	391	519	670	556	560	446	411	391	408	735	728	574	328	306	637	601	533	R
GB54572	140	99	149	89	83	79	81	111	128	120	146	148	160	127	170	109	208	213	177	88	102	184	183	204	R
GB54584	158	90	124	88	67	87	57	118	122	118	169	137	156	129	134	128	163	167	201	105	91	148	167	122	R
GB54585	441	351	584	325	224	365	223	437	429	592	501	453	497	493	360	493	657	676	643	262	251	475	519	371	R
GB54646	32	31	59	40	27	41	27	47	49	51	47	39	48	88	21	61	78	79	66	24	23	58	70	41	R
GB54651	242	143	330	215	83	155	110	208	262	369	270	247	243	332	194	234	418	406	301	178	180	361	329	263	R
GB54652	801	712	698	622	506	489	331	692	612	676	928	622	906	1082	916	787	1261	1131	1044	450	502	783	1283	476	R
GB54653	106	70	158	85	47	103	55	94	138	154	130	113	149	111	80	134	182	177	210	72	62	126	161	91	R
GB54654	158	95	123	106	50	93	79	131	142	148	175	198	151	146	138	156	166	169	190	84	98	159	163	132	R
GB54655	407	212	384	295	199	251	191	306	354	357	399	402	352	306	357	398	639	574	436	144	236	409	482	288	R
GB54656	94	65	133	83	49	85	59	107	86	106	132	92	99	113	59	105	164	177	129	49	75	126	138	80	R
GB54660	605	469	755	536	432	463	339	628	649	809	825	668	707	708	593	691	1081	944	814	468	452	699	844	656	R
GB54662	32	23	20	22	19	18	6	23	30	16	28	32	34	27	30	17	35	39	34	21	24	38	42	24	R
GB54665	37	24	53	32	18	38	16	20	32	49	45	32	40	29	32	44	44	80	59	19	19	50	49	35	R
GB54673	265	147	344	272	116	184	108	173	281	410	226	298	230	289	220	246	298	339	213	200	196	390	300	216	R
GB54683	244	170	342	174	122	203	128	226	245	268	287	264	231	260	204	253	381	381	308	151	168	286	276	205	R
GB54685	304	192	209	199	100	156	119	177	252	246	229	242	218	222	335	217	298	305	381	158	153	286	344	226	R
GB54697	26	18	32	19	7	19	8	17	20	34	26	28	17	38	18	29	38	50	33	25	14	34	31	25	R
GB54717	276	146	425	292	128	255	114	240	285	396	320	301	259	332	208	288	465	497	337	146	178	380	322	233	R
GB54732	170	94	204	159	73	248	92	202	110	335	293	177	309	198	61	183	291	304	390	186	153	291	216	366	R
GB54760	1485	971	1591	1307	746	1193	742	1354	1312	1975	1713	1379	2041	1866	1335	1330	2572	2169	1892	902	1015	1711	2156	1415	R
GB54830	167	104	161	147	67	124	66	125	163	157	146	176	142	141	205	163	234	212	205	70	90	168	165	116	R
GB54916	587	480	652	474	383	486	359	569	592	749	756	668	659	710	563	668	826	771	776	471	459	718	771	574	R
GB54917	96	60	126	86	49	83	72	68	92	147	93	105	84	119	103	102	158	143	98	76	69	134	116	133	R
GB54919	68	38	70	32	26	56	26	56	63	82	60	41	69	92	43	58	76	103	73	39	40	82	77	79	R
GB54927	151	102	274	128	68	157	59	135	156	245	182	168	178	166	125	161	281	267	236	102	106	197	177	144	R
GB54928	76	61	74	63	34	35	36	48	61	65	87	81	58	78	72	70	91	88	87	46	43	77	87	65	R
GB54960	67	36	87	54	27	44	32	57	86	81	56	83	62	93	62	61	138	138	100	25	53	101	110	66	R
GB54966	13	14	15	8	5	9	7	8	15	16	9	12	15	16	17	13	21	30	18	6	9	18	16	15	R
GB54973	972	639	1200	706	485	833	432	946	904	1018	1080	861	1130	1220	984	1103	1560	1541	1107	598	545	1059	1379	790	R
GB54975	104	61	177	74	62	86	35	84	84	128	104	118	97	100	91	103	154	168	129	55	55	122	136	86	R
GB54976	452	332	403	340	282	307	218	425	375	461	504	418	509	548	429	494	756	697	548	284	305	472	662	428	R
GB54977	65	36	88	56	44	54	39	39	62	60	70	74	84	102	69	79	111	92	100	58	59	101	108	71	R
GB54981	40	25	56	39	18	31	27	21	27	82	45	48	45	65	25	53	83	62	41	37	44	57	53	48	R
GB54982	35	29	37	21	18	24	18	19	29	36	44	33	33	37	34	32	46	49	34	29	16	45	53	35	R
GB54994	144	71	246	93	55	78	53	104	213	172	134	152	114	119	152	136	182	242	185	78	62	204	234	144	R
GB55005	246	104	175	142	116	122	94	156	202	151	196	207	200	211	276	195	347	292	246	89	150	205	266	159	R
GB55011	792	524	766	545	497	662	408	718	652	801	872	613	942	792	719	786	1127	999	992	464	466	752	981	613	R
GB55105	267	200	294	247	160	207	126	178	231	308	312	271	224	239	214	252	387	419	293	195	245	329	279	347	R
GB55106	110	88	122	109	56	76	52	80	112	124	140	133	119	189	122	116	176	187	138	89	80	180	239	116	R
GB55109	94	87	164	84	42	90	63	98	124	107	140	133	104	152	126	125	177	210	164	63	65	152	157	93	R
GB55110	72	31	55	27	28	31	22	33	49	48	59	45	55	61	70	52	64	74	68	29	29	56	73	40	R
GB55128	31	20	33	23	18	26	11	32	29	47	23	27	37	33	27	49	40	40	48	12	25	46	35	37	R
GB55161	182	157	234	150	89	156	90	202	176	217	225	192	222	206	182	182	368	312	237	181	161	232	243	201	R
GB55191	155	138	155	114	96	98	79	141	192	132	204	167	193	162	205	177	232	252	195	94	101	190	231	135	R
GB55222	178	128	129	103	81	95	119	129	102	148	138	147	208	220	184	144	233	189	150	148	127	201	264	177	R
GB55279	72	54	100	46	28	37	25	42	52	86	72	73	69	53	65	57	83	96	87	61	40	91	63	79	R
GB55295	298	200	262	215	201	224	150	292	265	310	251	300	360	356	229	324	454	417	353	181	203	296	369	222	R
GB55296	108	63	128	93	60	97	53	122	120	133	126	113	135	153	120	147	156	186	200	87	79	151	171	143	R
GB55371	142	98	158	93	76	101	83	103	113	153	170	173	148	183	104	127	184	204	186	121	102	166	190	117	R
GB55372	81	33	163	57	28	62	44	67	68	161	87	107	77	103	59	87	133	120	71	65	76	144	89	150	R
GB55409	13	5	16	19	7	6	4	15	19	25	10	15	10	12	12	10	22	23	21	32	10	35	18	25	R
GB55416	262	201	50	73	53	34	170	102	161	137	78	198	164	413	269	152	281	185	115	188	160	306	266	195	R
GB55420	317	196	525	288	146	368	166	345	274	633	380	382	396	358	187	364	540	616	439	237	264	565	352	489	R
GB55436	95	57	117	98	55	80	44	79	97	134	126	129	116	141	96	96	154	145	128	79	60	130	130	101	R
GB55441	73	37	65	57	33	33	35	45	56	67	70	78	65	99	99	54	78	97	87	42	41	90	124	63	R
GB55464	69	46	68	53	28	57	26	49	72	65	80	65	83	69	87	68	98	83	103	34	44	85	94	65	R
GB55473	358	270	286	281	205	218	129	300	327	285	362	299	360	378	478	343	510	471	473	181	210	364	566	219	R
GB55476	184	117	267	149	80	109	109	162	189	281	165	212	148	219	146	209	226	298	209	139	160	243	216	262	R
GB55479	419	270	365	233	178	276	156	280	348	342	346	346	404	447	421	421	567	533	458	228	247	374	507	323	R
GB55542	95	82	108	84	35	77	65	82	97	137	112	111	96	142	58	101	163	126	126	63	79	128	118	81	R
GB55561	238	207	249	183	147	229	125	247	246	269	308	239	431	271	295	333	489	337	447	138	168	261	375	233	R
GB55580	26	23	33	24	14	12	18	33	25	39	27	33	34	38	39	32	45	43	27	29	18	32	46	23	R
GB55625	671	353	954	587	253	612	277	631	575	999	828	651	696	1001	498	718	1057	1179	653	365	386	824	858	551	R
GB55628	249	215	265	168	175	194	133	183	267	237	351	302	291	324	270	281	406	340	354	154	196	214	344	229	R
GB55656	151	136	165	159	95	103	112	127	246	279	210	195	175	178	125	170	259	274	230	130	141	259	260	240	R
GB55662	71	62	58	40	43	28	32	42	58	62	73	72	78	109	57	66	91	104	99	47	45	59	109	59	R
GB55679	564	522	622	459	380	361	325	486	607	568	690	640	592	980	639	520	961	938	790	383	396	617	1083	403	R
GB55748	224	154	310	142	103	169	101	192	210	277	222	235	237	257	163	243	400	345	263	116	122	209	292	190	R
GB55752	74	45	120	67	25	61	29	60	69	86	83	82	72	75	55	59	116	117	74	41	53	105	96	62	R
GB55788	29	22	36	21	15	35	20	26	26	28	31	33	44	26	29	34	58	51	54	29	26	25	64	34	R
GB55800	115	84	173	97	64	105	61	91	94	140	125	132	166	147	100	148	200	186	174	82	81	129	142	98	R
GB55817	84	76	124	69	32	82	46	74	90	119	112	94	91	108	74	111	159	153	178	54	54	84	119	83	R
GB55835	245	173	401	252	134	306	140	301	234	326	311	319	278	348	185	329	436	533	328	162	178	389	332	262	R
GB55870	193	122	155	122	96	120	93	150	162	190	187	123	180	159	170	171	228	199	196	164	150	165	222	139	R
GB55902	247	174	431	225	118	256	154	255	239	523	294	264	373	310	165	341	416	441	311	179	203	312	296	384	R
GB55914	227	152	315	184	113	195	123	202	219	337	249	241	261	266	187	234	364	360	257	146	149	296	309	209	R
GB55934	5	5	11	6	9	5	2	6	8	8	11	11	6	19	6	14	14	14	11	5	6	14	17	11	R
GB55938	383	229	357	297	219	273	175	334	354	326	443	324	466	488	449	323	577	516	506	224	235	383	603	258	R
GB55943	371	237	544	302	207	425	185	350	381	528	444	454	405	412	273	453	609	661	535	212	232	417	444	323	R
GB55946	106	56	147	73	52	71	44	90	85	80	115	98	111	118	90	117	153	133	120	46	49	120	156	67	R
GB55963	225	164	324	204	108	198	105	198	241	359	269	285	224	334	132	244	348	382	286	162	142	326	298	207	R
GB55968	72	30	109	45	45	54	37	67	55	71	78	60	61	69	69	61	104	121	84	88	90	86	69	101	R
GB55983	169	150	157	88	98	75	105	108	136	157	177	169	179	255	118	200	249	179	186	116	129	174	207	149	R
GB55989	136	110	173	105	91	83	89	118	133	157	159	113	132	122	110	151	231	245	105	98	126	189	154	140	R
GB56036	98	50	126	66	34	93	52	68	97	121	136	98	104	103	89	115	140	163	136	47	64	92	140	64	R

## Sheet: Table 2
N_V
ID	N.1	N.2	N.3	N.4	N.5	N.6	N.7	N.8	N.9	N.10	N.11	N.12	V.1	V.2	V.3	V.4	V.5	V.6	V.7	V.8	V.9	V.10	V.11	V.12	Over-expressed group
GB41545	4452	4555	11379	4190	4910	4525	2629	3753	3506	5727	7460	5740	1445	4173	4112	3560	4333	4445	3814	1853	2144	2900	4809	2427	N
GB51305	364	212	387	144	205	75	651	169	130	794	285	177	33	88	214	173	214	161	174	84	124	140	179	116	N
GB53179	59	68	184	40	62	51	119	45	73	204	113	79	20	27	58	91	41	90	51	56	25	28	45	36	N
GB54503	602	377	831	514	308	556	499	498	490	584	850	838	229	512	545	683	700	531	614	281	297	497	541	297	N
GB55218	135	87	224	140	81	66	87	99	98	53	150	164	30	97	76	88	73	114	66	24	55	96	59	46	N
GB40006	11	11	36	30	9	25	11	8	8	12	10	22	239	150	13	31	22	30	25	753	371	426	10	690	V
GB40281	4	8	18	12	7	10	13	1	1	6	6	6	10	11	4	43	15	21	6	19	45	40	5	127	V
GB41739	16	10	22	21	10	12	11	7	15	17	8	24	18	20	26	46	19	23	24	33	36	56	20	50	V
GB41887	2	1	5	3	1	2	1	0	2	0	0	0	7	6	2	6	0	0	1	7	20	21	3	38	V
GB42046	5	3	8	11	2	13	6	2	9	4	9	17	26	24	9	16	11	2	6	48	43	87	7	90	V
GB42048	2	1	21	11	2	9	2	8	1	6	5	10	25	10	9	37	7	1	2	33	58	49	1	93	V
GB42302	2	0	2	3	1	6	2	0	1	5	1	5	32	3	9	91	175	0	2	18	40	0	2	6	V
GB42313	7	4	23	8	8	11	18	6	10	8	15	18	5	14	15	48	17	23	21	12	18	38	22	36	V
GB42507	7	4	16	9	5	6	15	6	11	13	14	12	15	19	6	16	9	9	24	28	38	52	13	63	V
GB42908	7	5	4	16	1	5	40	7	9	2	6	7	17	31	17	30	4	9	8	202	70	93	6	32	V
GB43779	8	9	59	13	5	21	19	8	7	13	23	27	22	32	9	128	102	18	19	133	103	98	15	126	V
GB43783	13	10	147	26	1	60	30	13	6	29	41	36	48	39	22	252	199	25	13	210	205	214	16	263	V
GB43784	64	25	334	59	33	192	141	54	33	79	154	135	225	220	64	725	721	75	68	1124	884	602	61	809	V
GB45455	9	9	54	34	8	13	7	8	14	13	11	26	32	23	31	72	17	28	25	31	33	46	26	42	V
GB45462	6	4	16	12	3	6	7	6	5	5	7	12	60	22	10	19	8	4	12	35	50	61	12	121	V
GB45704	113	88	301	158	58	101	85	87	65	86	139	257	102	131	269	304	169	145	182	129	161	428	239	382	V
GB47214	24	11	34	13	13	19	14	10	20	19	22	28	31	18	23	31	28	20	30	74	75	75	19	159	V
GB47381	24	17	47	42	13	33	40	24	19	36	62	49	43	65	36	69	38	47	36	44	61	105	51	136	V
GB47407	36	48	47	43	10	54	81	53	31	48	99	65	123	112	52	122	73	50	75	102	150	194	61	313	V
GB47958	9	4	24	9	8	11	10	8	6	4	14	16	13	19	9	31	11	12	12	36	37	48	13	83	V
GB48747	4	3	25	17	3	4	4	9	4	4	9	11	5	33	13	20	5	4	9	47	45	38	7	118	V
GB48755	73	59	126	70	28	56	53	51	51	65	89	94	72	90	101	173	80	135	87	65	55	136	63	136	V
GB49034	0	0	1	0	0	0	0	0	0	0	1	2	10	3	1	2	2	3	3	3	8	7	0	9	V
GB49920	5	5	34	18	8	9	12	4	0	10	6	18	26	22	24	38	10	19	11	26	33	54	6	52	V
GB50178	40	32	63	100	48	22	40	16	54	33	64	48	97	85	87	109	75	56	51	214	119	341	82	224	V
GB50401	0	0	0	1	1	1	0	1	0	0	0	3	3	2	4	0	0	3	2	7	5	11	1	15	V
GB50550	419	197	1059	310	195	476	1299	290	273	546	586	471	1696	1627	222	1381	2373	318	515	7067	6731	2525	361	4521	V
GB50813	48	46	204	116	26	76	59	22	24	76	59	119	76	106	102	257	66	77	81	134	185	299	69	358	V
GB50940	2	2	3	4	3	0	2	3	5	1	2	0	23	18	4	2	6	6	2	40	25	49	6	73	V
GB50955	816	494	1776	597	375	1022	819	375	448	840	672	763	1042	1219	611	2049	1554	718	748	4201	2799	1865	553	1972	V
GB52222	0	0	0	0	0	1	0	0	0	0	0	1	5	1	1	8	35	0	0	0	6	3	0	2	V
GB52281	17	6	20	14	2	6	30	10	8	21	13	17	32	7	25	65	8	31	13	26	50	109	9	184	V
GB52441	25	16	50	39	7	38	48	25	31	37	67	49	61	34	31	83	269	39	51	54	120	72	34	120	V
GB52449	2	0	1	1	0	1	1	0	1	1	1	1	3	1	2	3	6	0	1	7	11	10	1	11	V
GB53352	2	1	3	0	0	3	0	1	1	1	1	2	15	13	0	4	2	3	1	10	14	18	0	24	V
GB53500	5	11	9	5	4	6	3	0	1	6	12	5	9	17	4	19	7	6	1	31	36	43	2	87	V
GB53833	5	3	9	7	2	4	4	4	0	3	3	7	38	8	4	34	2	7	3	21	36	69	0	94	V
GB55188	6	7	28	16	5	11	6	4	4	6	9	15	45	31	13	41	8	22	7	29	23	43	13	37	V

## Sheet: Table 3
NR_VR
ID	NR.1	NR.2	NR.3	NR.4	NR.5	NR.6	VR.1	VR.2	VR.3	VR.4	VR.5	VR.6	Over-expressed group
GB40253	11.5352	11.6712	11.3904	11.3723	11.6407	11.5858	11.0458	10.5838	10.9616	11.3958	11.0059	10.6771	NR
GB40287	8.97876	9.21677	8.75766	9.36861	8.9264	8.9003	8.57993	8.47767	8.78486	8.67657	8.77183	8.58561	NR
GB41203	12.4804	12.4907	12.7516	12.3195	12.6996	12.4144	12.0536	12.5672	12.0768	11.741	11.9929	11.7478	NR
GB41708	10.7924	8.20658	8.06473	8.67349	10.3891	8.02815	7.38921	8.39265	7.71161	6.80365	7.96893	6.74858	NR
GB41882	9.35712	9.54102	9.36411	9.32539	9.50275	9.39859	9.21499	9.17154	9.19296	9.28121	9.32554	9.13359	NR
GB42089	5.70526	5.67919	5.75333	5.49399	5.69462	5.67136	5.46649	4.93593	5.25104	5.37706	5.45308	4.95907	NR
GB42900	10.6436	10.2332	10.1335	9.61805	10.5703	9.86002	9.75156	9.66202	9.95322	9.53757	9.26603	9.07173	NR
GB45504	9.18562	9.28454	9.18735	9.16581	9.2548	9.12119	9.01545	8.79713	8.77797	8.96109	9.1829	8.80407	NR
GB46394	4.98961	5.31522	7.02654	4.88422	7.46446	4.58768	4.14415	5.26241	5.00903	4.42479	5.01063	3.94551	NR
GB47474	8.73285	8.48623	8.23871	8.90099	8.41148	8.71731	8.46847	8.03674	8.23414	8.11991	8.1104	8.1951	NR
GB48215	9.53956	9.37147	9.60134	9.56283	9.62479	9.49583	9.3907	9.07588	9.19114	9.17184	9.45494	9.0418	NR
GB48335	5.29384	5.19836	5.5518	7.55554	7.86855	5.11318	5.0907	5.17087	4.8268	4.98771	5.22824	4.94859	NR
GB49112	8.61684	8.80262	8.42355	8.60111	8.60433	8.51344	8.33256	8.33197	8.27899	8.43882	8.33863	8.44411	NR
GB49165	8.98815	8.96527	8.76531	8.91626	8.88568	8.78263	8.77632	8.70768	8.56086	8.70013	8.69467	8.51832	NR
GB49609	9.6513	10.0982	10.0059	9.68177	9.97103	9.87188	9.75122	9.47153	9.64185	9.52339	9.54825	9.15991	NR
GB49689	7.02785	5.50139	4.58953	7.8361	4.72912	6.89635	5.39887	5.26655	5.01832	4.73485	4.84892	5.35	NR
GB49773	11.5575	11.7764	11.4351	11.5691	11.6773	11.5392	11.2879	11.391	11.2718	11.3692	11.3417	11.4326	NR
GB52052	9.67285	9.52843	9.95467	9.48929	10.3003	10.0188	9.25506	9.63672	9.40886	9.41395	9.3509	8.68239	NR
GB52179	7.69022	8.53057	7.51354	8.02899	8.58633	8.396	7.85561	7.7218	7.53971	7.45224	7.66021	7.16378	NR
GB53120	9.45325	10.2032	9.69012	8.76331	9.47625	9.21378	9.01919	8.8835	8.66331	8.40712	8.99508	7.97373	NR
GB53312	9.00777	8.99939	9.75063	9.45791	9.66152	9.12556	8.90072	8.86256	8.8051	8.80239	8.95146	8.94716	NR
GB54032	8.33689	8.50823	8.21659	8.47339	8.63075	8.5305	8.09716	7.89026	8.06621	8.22626	8.29317	8.10393	NR
GB54298	10.3139	10.1995	9.9432	10.0434	10.2166	9.9037	9.83081	9.91193	9.7683	9.70183	9.94813	9.93605	NR
GB54503	8.96533	9.10218	9.16832	9.04375	9.17926	9.05271	8.94114	8.89087	8.8685	8.78712	8.89405	8.62702	NR
GB54590	12.9205	12.8399	12.6995	13.0959	12.9656	12.8734	12.728	12.5686	12.4958	12.6314	12.7093	12.2474	NR
GB55612	5.9146	6.28967	5.90339	6.20341	5.99258	5.86927	5.13714	5.54788	5.59917	5.3671	5.51702	5.11568	NR
GB40006	4.57719	4.52795	4.57906	4.57507	4.35898	4.67579	4.88648	8.95624	8.05235	7.5452	4.4394	8.44741	VR
GB40106	7.1958	6.17273	6.9364	6.68193	6.68723	6.79455	7.00183	8.07054	7.78866	7.39799	6.65765	7.35676	VR
GB40128	4.12651	3.84688	3.75455	4.27864	4.0936	4.4519	4.46976	5.37167	4.571	4.77666	4.02863	4.87969	VR
GB40251	4.27574	4.16095	4.4673	4.66491	4.58625	4.84295	4.52194	5.91711	5.79322	5.61584	4.51146	5.88197	VR
GB40281	3.69373	2.92635	2.9587	3.24398	3.12774	3.06722	3.161	4.32351	5.06926	4.42718	3.13033	5.89601	VR
GB40385	7.31118	7.23897	7.04589	7.20361	7.22098	7.26457	7.27814	7.8845	7.81972	7.70435	7.2794	8.1247	VR
GB40504	6.49112	6.33117	6.25321	6.63917	6.47951	6.81109	6.6432	7.71439	7.31978	7.80257	6.7711	7.72447	VR
GB40603	7.09551	6.86768	7.01719	7.38376	7.52482	7.46047	7.51858	7.94398	7.65783	7.90588	7.57199	7.75313	VR
GB40625	6.1066	5.96266	6.02932	6.12698	5.93518	6.13236	6.05616	7.25623	6.90987	7.07907	6.14893	6.97424	VR
GB40864	3.57485	3.7164	3.9987	4.03192	3.88431	4.09204	3.84733	4.77411	4.98238	4.25368	4.04956	5.30722	VR
GB40960	1.66047	1.81699	1.84223	1.64339	1.68776	1.74053	1.49399	2.46034	2.66402	2.50227	1.82493	3.13101	VR
GB41282	5.89138	5.59088	5.49891	6.0162	5.75782	6.20866	5.74028	6.43303	6.55213	6.60035	6.39759	6.78971	VR
GB41450	5.28404	4.95021	4.8279	5.29019	5.03854	5.2817	5.43262	5.69809	5.75984	5.73877	5.03289	6.05219	VR
GB41505	5.03693	4.51818	4.61575	5.0078	4.92571	5.03646	5.01617	5.68503	5.88251	5.74314	5.15185	5.74657	VR
GB41507	5.57607	5.37729	5.7612	5.69378	5.48582	5.71667	5.78721	6.57735	6.37687	6.71348	5.93274	6.23092	VR
GB41704	9.45387	9.10282	9.50242	9.43841	9.25315	9.29638	9.73806	9.70828	9.65179	9.66162	9.58189	9.61686	VR
GB41739	3.97634	3.84556	4.31247	4.18693	3.66243	4.17556	4.30726	5.12572	5.13733	5.01966	4.23365	5.20048	VR
GB41820	2.54692	2.60407	2.63728	2.52036	2.513	2.92425	2.98015	3.46956	3.53616	3.15109	2.48751	3.91934	VR
GB41830	3.48916	3.24202	3.43437	3.33264	3.36737	3.38765	3.71003	4.0205	4.44224	3.91403	3.16143	5.22268	VR
GB41887	1.65623	1.55855	1.84986	1.51133	1.46224	1.43611	1.59431	2.49913	3.32143	2.92277	1.82964	3.73857	VR
GB41994	1.34649	1.37052	1.38432	1.453	1.40488	1.55679	1.41868	2.33954	2.02709	2.13618	1.7238	1.82478	VR
GB42046	3.32966	3.07747	3.66471	3.14856	3.34977	3.63552	3.20876	5.25319	5.06744	5.21511	3.31088	5.56893	VR
GB42048	2.83359	3.38938	2.82415	3.12744	2.94228	3.17687	2.73973	4.75452	5.26448	4.53787	2.67767	5.49846	VR
GB42145	4.68965	4.61324	4.78477	5.07695	4.79605	4.72941	5.26766	5.03572	5.14336	5.23625	5.3292	5.19285	VR
GB42197	1.76007	1.68476	1.82675	1.8392	1.76716	1.64528	2.02838	2.34043	2.30502	2.52322	1.98194	2.77402	VR
GB42313	4.01818	3.49678	3.79517	3.50659	3.70547	3.73945	3.96566	4.06403	4.30496	4.45216	4.05015	4.67126	VR
GB42414	6.56119	6.24192	6.32432	6.54863	6.55142	6.61356	6.70518	7.17555	7.04868	7.20568	6.67033	7.4626	VR
GB42492	6.24398	6.29912	5.71464	6.24784	6.41509	6.27441	6.06214	6.94712	7.05606	7.49789	6.61973	7.40643	VR
GB42507	3.88559	3.47711	3.84018	3.74868	3.65007	3.49091	4.05535	4.7445	4.96409	4.73339	3.6933	5.21108	VR
GB42873	2.34456	2.39507	2.31125	2.41363	2.61799	2.73028	2.51088	3.24151	3.50021	3.38798	2.87144	3.95896	VR
GB42908	4.75513	3.60425	3.7886	3.10828	3.28982	3.28441	3.44626	6.96538	5.69724	5.40258	3.36431	4.66354	VR
GB42957	4.64265	4.41316	4.32555	4.49664	4.57085	4.62358	4.56505	5.19552	5.36929	5.44428	4.67145	5.73876	VR
GB43089	6.34857	6.10623	6.20567	6.32347	6.1906	6.35375	6.43262	6.95397	6.7972	6.92937	6.38969	7.12287	VR
GB43213	6.22805	6.31527	6.2639	6.29342	6.24827	6.22303	6.39741	6.95	6.90555	6.79076	6.46919	7.25145	VR
GB43277	5.25651	5.68422	5.7365	5.27301	5.48574	5.52212	5.6878	6.22572	6.04159	6.11229	5.58258	6.37413	VR
GB43316	3.61201	3.46144	3.50766	3.57005	3.57162	3.45676	3.52301	4.23013	4.56132	4.30378	3.5183	4.61879	VR
GB43462	6.35689	5.46401	6.39663	5.88275	6.09891	6.06802	6.60907	6.76201	6.58151	6.65003	6.42756	6.61107	VR
GB43685	6.29522	6.19578	6.3094	6.09574	6.14966	6.16513	6.56142	6.73143	6.87362	6.70764	6.11911	7.22565	VR
GB43779	4.55956	4.17716	4.16934	4.283	4.47575	4.49708	4.39853	6.76183	6.40739	5.76978	4.30633	6.34075	VR
GB43783	5.21885	4.80112	4.52368	5.14168	5.21992	5.03445	4.56625	7.49435	7.38387	6.80748	4.71428	7.36073	VR
GB43784	7.2455	6.61322	6.35429	6.72076	7.06417	6.85682	6.4927	9.8371	9.48305	8.43698	6.47175	9.08744	VR
GB43791	2.95953	2.9307	3.2328	3.15449	3.27017	3.29727	3.40879	4.39347	4.90103	4.49958	3.23628	4.86478	VR
GB43832	5.40952	5.52256	5.58899	5.51362	5.61365	5.75987	5.56768	6.19964	6.20858	6.42327	5.84322	6.58569	VR
GB43869	3.6977	3.57513	3.69029	3.91867	3.43043	4.30283	3.94547	5.10783	5.11788	4.89205	3.61408	5.33146	VR
GB44090	6.37692	5.48506	6.35603	6.03012	5.83634	6.13301	6.89327	7.28376	6.95794	6.83011	6.21557	6.85897	VR
GB44157	3.44827	3.2475	3.57883	3.35003	3.17662	3.57987	3.61618	4.0312	4.4613	4.63688	3.93382	4.28236	VR
GB44158	4.4555	4.37367	4.8362	4.79672	4.49804	4.90405	4.97456	5.25028	5.29987	5.76601	5.51379	5.22243	VR
GB44178	5.65677	5.45897	5.40788	5.98671	5.64424	6.12639	5.75063	6.89472	6.88437	6.83334	6.01131	6.94762	VR
GB44261	5.03458	4.79143	4.35591	4.75321	4.50982	4.77646	4.93944	5.52721	5.4361	5.56822	4.7939	5.97129	VR
GB44339	5.42492	5.54853	5.17705	5.4035	5.406	5.20621	5.46034	6.01934	5.965	5.80282	5.34953	6.39542	VR
GB44575	7.72679	7.50828	7.81462	8.00073	7.85687	7.84814	8.02898	8.21223	8.31264	8.1294	7.97191	8.35273	VR
GB44582	6.25634	6.00116	6.72221	6.3152	6.32327	6.21636	6.63331	6.89127	6.72973	6.68049	6.70493	6.69686	VR
GB44587	3.81892	3.73311	3.90211	4.00518	3.50121	3.82294	4.29442	4.3297	4.17343	4.57052	4.23076	4.94856	VR
GB44633	2.09639	1.79472	1.81351	1.97138	2.07609	1.67092	1.92095	3.07258	3.14813	3.0696	1.83989	3.30388	VR
GB44928	2.20425	2.25876	2.18018	1.97632	1.91441	2.20799	2.20616	3.74165	2.90654	2.99412	1.95221	3.3048	VR
GB44936	4.02351	3.59091	3.63554	4.09174	3.57628	3.88964	3.83231	4.72069	4.51251	4.25851	3.879	5.10725	VR
GB44976	7.46014	6.80475	7.88218	7.50302	7.31118	7.54409	7.80381	9.11306	8.52853	8.1974	7.21965	9.03999	VR
GB45054	3.318	3.25387	3.21483	3.55696	3.22437	3.05448	3.31231	3.84461	3.73416	4.03171	3.6805	4.21513	VR
GB45287	7.20837	6.54201	7.12924	7.34204	6.93576	6.9626	7.65937	7.50827	7.50388	7.35943	7.23927	7.32816	VR
GB45455	3.83462	3.97253	4.32948	4.08814	3.8682	4.28806	4.39406	5.12319	5.11229	4.90015	4.47572	5.09404	VR
GB45462	3.47525	3.48924	3.45984	3.30231	3.31284	3.50002	3.61555	4.99972	5.28457	4.92629	3.66183	5.94622	VR
GB45704	6.76718	6.9079	6.74903	6.72003	6.91738	7.34213	7.20295	7.54342	7.67559	8.03942	7.51507	8.25133	VR
GB45733	6.53464	6.25233	6.43871	6.70147	6.37858	6.67953	6.87554	7.26613	7.05872	7.26344	6.96404	7.00335	VR
GB45762	5.13603	4.61271	4.89611	5.2456	4.7533	5.19529	5.48763	5.39371	5.40999	5.33427	5.17545	5.62534	VR
GB45962	3.0197	2.90991	3.20612	3.06236	3.13993	3.22747	3.63545	3.63454	3.88518	4.17507	3.37526	4.3588	VR
GB46144	5.29048	5.15123	5.38461	5.6275	5.2272	5.40183	5.9334	6.01494	5.78349	5.83161	5.38511	5.88823	VR
GB46159	3.91376	3.47095	4.00097	3.71004	3.73973	4.04719	4.07011	5.16104	4.85567	5.26009	3.66306	5.83218	VR
GB46327	1.65116	1.68529	1.97311	1.63502	1.69555	1.66196	1.71385	3.53807	3.1632	3.37247	1.61483	3.75926	VR
GB46812	4.53816	4.34354	4.09662	4.15943	4.38586	4.60817	4.75363	5.21675	5.41697	5.52721	4.22228	5.72419	VR
GB46925	7.62457	7.25418	7.50662	7.76425	7.58377	7.75683	7.63335	7.87153	8.13021	8.18909	8.13592	8.49843	VR
GB47049	8.50307	7.92415	8.60155	8.50748	8.24251	8.44486	8.92232	8.68931	8.80847	8.74487	8.81882	8.66351	VR
GB47083	6.24512	5.83072	6.27787	6.31917	6.21082	6.25903	6.51852	6.92629	6.68174	6.82698	6.32214	7.13189	VR
GB47138	4.38852	4.09036	4.77234	4.34438	4.40412	4.73167	4.64393	5.1268	5.18445	5.11298	4.86636	5.24976	VR
GB47214	4.33619	4.2481	4.73116	4.47647	4.41411	4.48994	4.67747	6.10633	6.04305	5.48048	4.41584	6.5475	VR
GB47330	4.82404	4.40559	5.06006	4.93227	4.46815	4.74052	5.23864	5.5531	6.39605	5.20366	5.0847	6.40975	VR
GB47381	5.36392	5.10036	5.00631	5.22743	5.47569	5.19042	5.1044	5.84867	6.07579	6.03278	5.43026	6.59545	VR
GB47382	8.88779	8.5012	8.58374	8.72897	8.79995	8.26092	9.03062	9.38547	9.40421	9.00346	8.58237	9.59311	VR
GB47407	6.27239	6.04319	5.70376	5.78779	6.18679	5.74459	6.00923	6.93052	7.23504	6.90039	5.90308	7.71301	VR
GB47446	1.30628	1.20554	1.21784	1.29231	1.43553	1.40152	1.62135	1.78361	1.75621	1.7119	1.47544	2.14357	VR
GB47498	8.03049	7.85518	7.96828	7.97319	8.15773	7.98229	7.79336	9.00291	9.07008	8.74118	7.68598	9.00744	VR
GB47875	3.60328	3.31267	3.62886	3.45546	3.33232	2.8577	3.72493	4.17066	4.06642	4.13863	3.51029	4.29888	VR
GB47940	10.0309	9.77834	9.45793	10.1399	10.01	10.375	10.175	10.7843	10.6516	10.8338	9.90156	11.3993	VR
GB47945	0.547954	0.707417	0.573354	0.670326	0.515776	0.502826	0.522851	1.05035	1.02877	0.961343	0.875075	1.83887	VR
GB47958	3.68445	3.65549	3.56897	3.27284	3.69231	3.69487	3.64494	5.02179	4.97863	4.69962	3.73607	5.52896	VR
GB48034	6.36081	5.64742	6.19773	6.35756	6.01186	6.52103	6.8085	6.8332	6.67924	6.71718	6.4838	6.7341	VR
GB48235	4.91264	4.35214	4.18476	5.04606	4.90821	4.45342	4.73884	5.81966	5.65346	5.67315	4.44391	6.16441	VR
GB48269	4.27036	3.75965	4.17926	4.30353	4.40787	4.42691	4.68341	4.80642	5.11081	4.80162	4.89245	5.06353	VR
GB48344	6.43925	6.28962	6.09056	6.0606	6.6155	6.47725	6.12145	7.24051	7.31311	7.37029	6.49981	7.75644	VR
GB48747	3.13023	3.56488	3.24357	3.09691	3.30238	3.33449	3.33997	5.19482	5.07644	4.38635	3.26205	5.82491	VR
GB48923	9.11435	8.99891	9.07629	9.10554	8.79015	9.06886	8.94121	10.0821	9.97679	9.45241	9.00935	10.0244	VR
GB48999	2.77094	2.61851	3.12894	3.30275	2.74097	3.24799	3.31247	3.75858	4.01804	3.74287	2.79541	4.6002	VR
GB49022	6.88617	6.45255	7.09918	6.98997	7.21368	7.48206	7.65533	7.37503	7.51795	7.63789	7.70814	7.50844	VR
GB49232	1.79073	1.94142	1.60451	1.86935	1.50794	1.67497	1.81759	2.1663	2.23945	2.68969	1.92913	2.74918	VR
GB49355	7.36176	7.33831	7.47961	7.42578	7.50211	7.47813	7.49338	8.02175	8.08331	7.98698	7.41801	8.48883	VR
GB49462	4.23925	3.7429	4.35294	3.92476	4.04873	4.28318	4.12726	5.49148	5.28693	5.04494	4.37971	5.50722	VR
GB49474	1.37994	1.78436	1.69382	1.36689	1.32486	1.40875	1.33699	2.23374	2.09635	2.79216	1.58027	3.10839	VR
GB49790	5.4847	5.71882	5.76786	5.8751	5.32661	5.5558	5.94379	6.59365	6.35501	5.94307	5.81571	6.40944	VR
GB49911	6.707	6.1958	6.45487	6.41148	6.48946	6.62911	6.64237	7.23548	7.30311	7.26463	6.5892	7.51923	VR
GB49920	3.80134	3.39256	3.06555	3.65699	3.31248	3.78044	3.61226	4.72649	4.87761	4.81362	3.38129	5.06685	VR
GB50151	5.46043	3.64841	3.97475	3.99892	3.85172	3.68479	5.04216	5.76514	7.71636	4.04996	3.94138	7.22328	VR
GB50178	5.70358	5.23453	6.12803	5.51684	5.82543	5.51933	5.70409	7.68274	7.00326	7.46532	6.14317	7.36539	VR
GB50229	5.56792	5.4204	5.75263	5.84685	5.67518	5.84354	6.0801	6.03491	5.88891	6.15966	6.09612	5.83165	VR
GB50368	5.36512	5.17314	5.53264	5.06601	5.50114	5.2918	5.65916	5.84539	6.19834	5.8638	5.6709	6.5331	VR
GB50401	0.829179	0.993062	0.860886	0.819624	0.788788	1.08036	1.03093	1.79922	1.55846	1.76683	0.933472	2.19	VR
GB50430	4.98801	4.33388	4.77264	4.93589	4.70816	4.97267	5.06431	5.2796	5.44873	5.3693	5.10311	5.87217	VR
GB50550	10.1325	8.95572	8.9773	9.28484	9.153	8.88389	9.10222	12.4397	12.2938	10.595	8.88283	11.5481	VR
GB50682	3.96401	3.99468	4.10051	4.19152	4.08424	4.54153	4.41346	5.2241	4.86099	5.19367	4.88995	5.3225	VR
GB50732	5.22248	5.58057	5.42011	5.69614	5.48373	5.62858	5.86333	5.97557	5.96446	5.95983	5.57961	6.00874	VR
GB50735	4.51783	4.69437	4.96377	4.22065	4.42879	4.31982	4.56512	5.95255	5.99093	6.49267	4.64573	5.31806	VR
GB50813	6.14853	5.58845	5.69764	6.29327	5.91557	6.37229	6.21128	7.31218	7.55546	7.43761	6.14352	7.95395	VR
GB50940	2.47294	2.63688	2.86987	2.34096	2.35791	2.12258	2.38314	4.70609	4.15527	4.29523	2.75336	5.01429	VR
GB50955	9.77859	9.24976	9.46565	9.73798	9.35347	9.35705	9.49734	11.9078	11.3846	10.3601	9.30971	10.7376	VR
GB51041	5.03321	5.04159	5.51362	5.21328	5.09438	5.6035	5.69987	5.63587	5.76118	6.0916	5.9472	6.22879	VR
GB51195	2.52767	2.68463	3.08669	2.93095	2.94567	2.8228	2.62619	3.59567	3.60817	4.58191	2.88722	4.94941	VR
GB51340	2.91513	2.4204	3.03086	2.55901	3.06119	2.65486	2.86978	3.5291	3.60087	3.75189	3.08649	4.26469	VR
GB51355	4.2533	3.86673	4.37474	4.37959	4.1889	4.13673	4.234	5.19601	5.02029	5.08246	4.21831	5.15967	VR
GB51500	9.53783	9.34163	9.33464	9.51663	9.47401	9.44286	9.38316	10.1996	10.5198	10.0892	9.38463	10.4487	VR
GB51518	5.07097	5.37705	4.78128	5.09297	5.0929	5.38699	5.08281	6.13063	6.01077	6.03961	5.09547	6.27874	VR
GB51821	4.08294	4.18049	4.23766	3.75169	4.20316	4.1752	4.24943	4.88791	5.0321	5.04113	3.98243	5.05763	VR
GB51861	2.99881	2.83722	3.32856	2.96286	2.64707	2.66544	3.00233	4.07039	4.16714	3.85515	2.85143	3.98558	VR
GB52224	2.95399	2.86515	2.6047	2.68914	2.74695	2.81749	2.90799	4.16696	3.8454	3.43302	3.00689	4.06471	VR
GB52281	4.6679	4.01916	3.95599	4.3397	3.88399	3.95982	3.92502	4.94018	5.4813	5.68847	3.78203	6.57104	VR
GB52423	5.60322	5.77613	5.90006	5.60262	5.92103	5.97004	5.70436	6.60744	6.31412	6.44569	5.98551	6.64464	VR
GB52426	7.04426	6.6942	6.90376	7.02584	7.12245	7.03255	7.14958	7.83479	7.73664	7.70112	7.03447	8.00949	VR
GB52449	1.10547	0.994958	1.15295	1.09128	1.04581	1.02187	1.0589	1.93104	2.22549	1.8302	1.07361	2.06999	VR
GB52588	6.1314	5.92779	5.96242	5.97217	6.15641	6.14469	6.21296	6.45919	6.69586	6.2186	6.23057	6.73364	VR
GB52687	4.23838	3.76147	3.93771	4.06748	4.14732	4.50919	4.12178	5.3964	5.62104	5.06335	4.17052	5.5944	VR
GB52700	1.99607	2.15486	2.07228	1.97344	1.90116	2.31257	1.92194	3.08715	3.61453	3.29723	1.83995	3.27817	VR
GB52778	2.95427	2.74102	2.87313	3.13538	2.89545	2.96196	3.16991	4.04051	3.83216	3.68388	3.20988	3.95412	VR
GB53211	4.08096	3.43569	3.94613	3.6009	3.92304	4.12157	3.96595	4.7418	4.98506	4.85655	4.08757	5.04645	VR
GB53318	7.19216	6.55951	7.49946	7.4759	7.02473	6.72611	7.56096	8.70068	8.38924	7.73002	6.77909	8.23524	VR
GB53352	1.54163	1.70925	1.73183	1.65123	1.59152	1.65881	1.60874	2.76218	2.99143	2.79577	1.50805	3.282	VR
GB53400	0.249469	0.264716	0.273339	0.242218	0.21865	0.206064	0.225482	1.15614	0.459612	1.12165	0.233115	1.68953	VR
GB53500	2.79528	2.54144	2.68636	3.00421	3.23574	2.7631	2.52067	4.58168	4.6619	4.3086	2.64027	5.32344	VR
GB53559	2.44369	2.50005	2.31543	2.50363	2.55583	2.73329	2.71627	3.1712	3.19701	2.9629	2.75354	4.04393	VR
GB53592	6.4531	5.96754	6.12362	6.2389	6.41072	6.36614	6.24473	7.3318	6.92763	7.18675	6.40226	7.10938	VR
GB53783	3.11446	2.85358	3.30589	2.77225	2.97165	2.91544	3.23409	4.18474	4.03734	3.82841	3.10171	4.34827	VR
GB53833	2.86717	2.93805	2.54794	2.74772	2.64953	2.87632	2.67773	4.21466	4.67316	4.78093	2.42115	5.42554	VR
GB53959	4.98202	4.81098	5.09925	5.22695	4.9098	5.09792	5.12042	5.68256	5.63719	5.57083	5.01187	5.86959	VR
GB54246	3.21682	3.14898	3.18967	2.81339	3.12505	3.25802	3.21404	4.1197	3.91913	3.91524	3.25352	4.02314	VR
GB54480	6.69516	6.79768	6.59738	6.76545	6.70283	6.70224	6.43099	8.3678	8.20999	7.57971	6.64327	8.40542	VR
GB54649	7.89754	7.35628	7.83839	8.1384	7.86028	8.16696	8.26694	8.32966	8.37053	8.54963	8.22839	8.65004	VR
GB54668	3.58664	4.1137	3.95885	3.92892	3.7046	4.12801	4.03067	4.99549	4.11855	5.02463	4.42763	5.01991	VR
GB54910	6.69798	6.2923	6.98763	7.00495	6.60316	7.01728	7.24273	7.44838	7.45386	7.34688	6.96709	7.62158	VR
GB55036	4.27029	3.80147	3.91178	4.10162	4.14627	4.09981	3.87275	5.19449	4.89022	5.30121	4.40184	5.55758	VR
GB55188	3.4371	3.36712	3.40786	3.40117	3.45307	3.64863	3.37941	4.80731	4.53734	4.5917	3.72759	4.73173	VR
GB55428	4.23336	3.97659	4.02392	4.41013	4.31587	4.46544	4.0875	5.69494	5.16515	5.10536	4.53002	5.35582	VR
GB55508	8.53874	8.30771	8.53996	8.59858	8.43361	8.34279	8.5601	9.28137	9.25136	8.69731	8.54167	8.79839	VR
GB55556	6.2631	6.01344	6.60009	6.37727	5.94458	6.30023	6.61906	6.98916	6.95352	6.7503	6.1233	6.72962	VR
GB55856	0.817754	0.980544	0.996917	1.05778	0.895378	0.762253	1.01872	1.68179	1.92446	1.47968	0.921752	2.05586	VR
GB55907	1.78205	1.5991	1.48309	1.4288	1.38879	1.64935	1.61321	2.05762	2.63824	2.40863	1.52789	2.76414	VR
GB55910	4.66323	4.11698	4.38233	4.33025	4.39828	4.85152	4.7434	5.05335	5.69131	5.57558	4.89168	5.87404	VR

## Sheet: Table 4
VC_VR
ID	VC.1	VC.2	VC.3	VC.4	VC.5	VC.6	VR.1	VR.2	VR.3	VR.4	VR.5	VR.6	Overexpressed group
GB40008	10.4626	9.93735	10.6518	10.4199	10.3057	10.707	10.0924	9.7728	10.1017	9.89232	10.0296	9.36018	VC
GB40095	7.68865	7.55009	8.17834	7.80394	7.75089	7.78344	7.14696	7.44599	7.65559	7.13455	6.99708	7.06906	VC
GB40112	7.39958	6.85928	7.46565	7.86092	7.09111	7.29403	6.91967	6.65977	6.82166	6.91713	6.70125	6.80967	VC
GB40134	12.6205	12.6307	12.7991	12.6394	12.4796	12.5749	12.2205	12.1933	12.223	12.0734	12.0232	11.9337	VC
GB40168	11.0973	12.0801	11.4918	11.6058	11.3567	11.3234	11.1903	11.029	10.9285	11.0866	10.9014	10.8745	VC
GB40253	12.0104	11.0098	11.1507	11.7613	11.5268	11.043	11.0458	10.5838	10.9616	11.3958	11.0059	10.6771	VC
GB40435	6.89582	6.7218	6.74528	6.71657	6.55785	6.61128	6.44937	6.4558	6.52625	6.40512	6.50262	6.35577	VC
GB40519	6.99515	6.79066	7.26465	7.2895	6.62441	7.04842	6.41793	6.72943	6.58076	6.72765	6.77226	6.42146	VC
GB40609	4.05911	4.07886	4.21524	3.52863	4.65261	4.65041	3.93249	3.74382	3.76931	3.38129	3.61274	3.17447	VC
GB40624	7.46121	8.24291	8.04635	8.33002	7.89558	7.66348	7.26953	7.61197	7.34203	7.2392	7.59941	6.91357	VC
GB40670	8.59499	8.95786	9.47283	9.00315	9.19274	9.13726	8.90532	8.54253	8.68243	8.71226	8.49142	8.15105	VC
GB40694	6.89099	6.74306	7.05798	6.81188	6.51488	6.94933	6.19743	6.68451	6.39131	6.22863	5.99399	5.92061	VC
GB40703	8.42588	8.73415	8.73428	8.92708	8.58667	8.60132	8.2132	8.46041	8.10121	8.05456	7.9256	7.88655	VC
GB40711	11.8791	11.99	11.9074	12.0129	11.9387	11.9503	11.7332	11.6537	11.6731	11.6319	11.5326	11.6467	VC
GB40758	10.8702	11.0387	10.9846	11.1999	10.8858	11.0849	10.413	10.7717	10.6343	10.4385	10.3268	10.3593	VC
GB40759	12.2938	12.4091	12.2286	12.2718	12.1819	12.3139	11.7688	12.0906	12.0076	11.6402	11.6506	11.6264	VC
GB40847	4.8883	5.28112	5.47495	5.11003	5.29472	5.05243	4.8618	4.91576	4.73484	4.74757	4.69323	4.67061	VC
GB40868	11.4995	11.7631	11.7768	11.4689	11.5612	11.5319	11.3756	11.2377	11.3578	11.0821	11.2558	11.0374	VC
GB40944	9.38761	9.10699	9.41557	9.28033	9.10526	9.16572	8.79521	9.10077	8.86341	8.79144	8.93585	8.5209	VC
GB41015	4.97047	5.10906	5.52732	5.27992	5.17595	4.82379	4.45636	4.45165	3.68637	3.95197	4.50772	3.9541	VC
GB41203	13.0955	12.7558	12.9176	12.6959	12.6043	12.57	12.0536	12.5672	12.0768	11.741	11.9929	11.7478	VC
GB41227	11.1466	11.5896	11.5609	11.1547	11.5129	11.4863	11.1516	11.3018	11.0957	10.6969	11.0023	10.3211	VC
GB41240	8.78032	9.00108	8.85532	9.58721	8.78505	8.50947	8.26483	8.24627	8.52148	8.24637	8.18247	8.01199	VC
GB41306	10.6629	10.9754	11.471	11.2682	11.3619	11.1254	10.5094	10.2621	10.5208	10.9205	10.2695	10.2733	VC
GB41308	13.4472	13.4639	13.7769	13.7204	13.4382	13.7556	13.2009	12.8284	13.0371	12.9775	13.0379	12.4564	VC
GB41310	12.8089	12.8168	13.183	12.9379	12.835	13.0118	12.4399	12.3031	12.4859	12.3598	12.4858	11.876	VC
GB41378	8.42168	8.73659	8.6847	8.79308	8.52852	8.69008	8.48933	8.35782	8.36502	8.07417	7.99216	8.35852	VC
GB41392	8.70037	8.33171	8.6214	8.73354	8.5211	8.64587	8.23691	8.2489	8.18346	8.1922	7.80905	8.3638	VC
GB41393	6.97455	6.99427	6.94337	6.87395	6.80711	6.83318	6.64099	6.62696	6.76308	6.28086	6.02998	6.63191	VC
GB41471	9.49404	9.1789	9.29736	9.8891	9.23771	9.14305	8.88113	9.11313	9.00876	8.6671	8.73587	8.79545	VC
GB41606	9.67151	9.82314	10.1182	9.80535	9.7591	10.0518	9.55829	9.5522	9.68685	9.6311	9.55783	9.409	VC
GB41625	9.73663	10.528	10.5347	10.6278	10.4754	10.5803	9.66469	9.8124	9.47397	9.29279	9.41739	9.08083	VC
GB41681	8.17162	8.28055	8.25057	8.51029	8.17338	8.33821	7.97755	8.09337	8.06477	8.05407	7.9748	7.98888	VC
GB41710	9.68988	6.03232	6.0589	10.0353	6.00429	6.3021	5.98138	6.30617	6.79587	6.70034	6.82822	6.74246	VC
GB41723	7.36725	7.69515	7.63657	7.30637	7.52551	7.60217	6.94367	7.01099	7.10327	6.5942	6.73181	6.47992	VC
GB41728	4.86111	4.94072	5.19655	5.04915	5.07908	5.27571	5.12331	4.71552	4.46743	4.73035	4.40726	4.43904	VC
GB41735	8.63958	8.57746	8.54804	8.98434	8.68102	8.60052	8.42145	8.24111	7.96391	7.95466	7.83968	7.55983	VC
GB41773	9.91544	10.3084	10.3424	10.221	10.3581	10.2516	9.77793	9.79196	9.62484	9.49002	9.86366	8.98335	VC
GB41786	8.42103	8.78426	8.99777	8.73297	8.94271	8.69785	8.32336	8.26705	8.20217	7.67832	8.0893	7.66324	VC
GB41836	9.25001	9.32667	9.23131	9.2743	9.27828	9.3115	9.21007	9.04717	9.11356	9.00569	8.72028	8.8412	VC
GB41882	9.38608	9.42457	9.42321	9.2986	9.38886	9.38855	9.21499	9.17154	9.19296	9.28121	9.32554	9.13359	VC
GB41946	9.60284	10.325	9.78165	10.2197	9.8917	9.97923	9.55455	9.74215	9.56088	9.45852	9.33208	9.16692	VC
GB41989	6.22325	6.04918	6.45091	6.79829	6.40618	6.24107	6.1094	6.03657	5.99292	5.56755	6.04599	5.9347	VC
GB42150	10.1433	10.3085	9.8827	10.2577	10.0432	9.9615	9.83553	9.85526	9.84934	9.55019	9.47696	9.48354	VC
GB42183	9.069	9.05542	9.04678	9.07875	9.03324	9.24152	8.72411	8.9384	8.88296	8.48651	8.43253	8.36801	VC
GB42184	9.67268	9.88403	9.81061	10.2835	9.88833	9.91087	9.63231	9.50785	9.42589	9.22234	9.05776	9.13031	VC
GB42303	4.73521	4.96863	5.2666	5.47558	4.95651	5.0066	4.43634	4.18409	4.38001	4.90074	4.21422	4.47898	VC
GB42579	9.12279	9.28065	9.71008	9.81853	9.43805	9.56824	9.23369	8.81896	8.95089	9.27819	9.0953	8.79582	VC
GB42719	7.96327	8.51253	8.04543	8.09326	8.00422	8.09414	7.94757	7.69571	7.79246	7.86395	7.71067	7.64299	VC
GB42793	11.4991	11.4719	11.547	11.5112	11.5724	11.4998	11.1294	10.798	11.0616	11.0856	11.411	10.4427	VC
GB42878	7.22496	7.54443	7.7353	8.0967	7.57601	7.73631	7.42207	7.361	7.45398	7.28102	6.99978	7.08467	VC
GB42888	3.53981	4.45109	4.44126	5.20936	3.7623	4.06505	3.65938	3.88071	3.83333	3.37898	3.33688	3.33646	VC
GB42891	4.78323	5.98027	6.3968	6.08215	5.55667	5.05968	4.71335	4.87768	4.73254	5.15601	4.4322	4.37056	VC
GB42900	9.89744	10.1857	10.2166	10.3262	10.0302	10.2866	9.75156	9.66202	9.95322	9.53757	9.26603	9.07173	VC
GB42904	4.22771	5.20299	4.64324	4.29165	3.94295	4.13629	3.36143	4.05835	4.17564	3.91553	3.33067	3.60259	VC
GB43035	6.52774	5.8883	6.10765	6.37044	6.39238	6.26094	5.9764	5.30056	5.66694	5.45511	5.90796	5.28075	VC
GB43053	13.703	13.4437	13.7232	13.4417	13.6826	13.7565	13.2748	12.9377	13.2706	13.1111	13.1935	12.5622	VC
GB43088	11.5024	11.4874	11.2809	11.3854	11.4727	11.5611	11.3495	11.3345	11.2733	11.0919	11.1959	11.0851	VC
GB43095	9.22993	9.44662	9.79547	9.8433	9.536	9.68219	9.14722	9.37781	9.22092	9.20237	9.06004	9.07663	VC
GB43143	8.47714	8.71561	8.64164	9.33344	8.72077	8.90605	8.24319	8.11071	8.19258	8.41607	8.15606	7.9849	VC
GB43208	10.7918	11.0693	10.9871	11.0011	11.0156	11.3212	10.7147	10.7236	10.8818	10.4009	10.5852	10.4023	VC
GB43302	12.7309	13.1652	13.0153	12.9721	12.9247	12.8257	12.6935	12.7856	12.8135	12.7082	12.5437	12.4605	VC
GB43579	7.38299	7.58239	8.01747	8.95091	7.92939	8.06449	7.42211	7.44381	7.28665	7.41943	7.20413	6.85934	VC
GB43643	9.87981	9.89836	10.2089	9.91002	9.97641	9.93012	9.80221	9.65545	9.73652	9.38257	9.35343	9.22115	VC
GB43712	8.2347	8.53137	8.62613	8.77241	8.52197	8.42972	8.21357	8.04641	8.03898	7.59498	7.47456	7.75229	VC
GB43841	8.5133	8.21124	8.33018	8.30558	8.32847	8.3968	8.22309	8.00414	8.13448	8.15717	7.91888	8.0869	VC
GB43855	9.78943	9.9802	9.70924	9.89311	9.83876	9.68918	9.64788	9.52199	9.56114	9.41434	9.43828	9.51736	VC
GB43963	7.60174	7.93201	7.98615	8.01251	7.91063	7.9027	7.7186	7.36041	7.53733	7.49916	7.76303	7.4459	VC
GB44093	6.36033	5.97323	6.36772	6.05066	6.19418	6.74521	5.905	5.81864	5.80804	6.02811	5.82198	5.77026	VC
GB44116	7.98599	9.28748	8.2935	8.01036	8.72018	9.69803	8.24588	8.35476	8.15347	7.91084	8.13113	7.36119	VC
GB44117	6.01634	6.26558	6.72557	7.15253	6.36956	6.65227	5.99744	6.17938	5.97676	6.051	5.74697	5.76292	VC
GB44118	6.86467	7.1895	7.15324	7.00907	7.10897	7.21749	6.67988	6.70227	6.83179	6.14426	6.1087	6.16702	VC
GB44146	9.46302	9.34612	9.49086	9.53781	9.60708	9.61698	9.14409	9.04805	9.04999	9.1192	8.95991	8.54937	VC
GB44155	6.46514	6.94849	6.78957	7.43656	6.89616	6.90383	5.99141	6.3105	6.15361	6.11517	6.19885	6.15549	VC
GB44214	8.69062	8.53831	8.89586	8.84907	8.9993	8.72332	8.44687	8.30092	8.49052	8.36236	8.52195	8.25324	VC
GB44291	8.95416	9.01285	9.10804	9.32838	8.96194	9.15527	8.8288	8.79081	8.73416	8.80414	8.59873	8.66634	VC
GB44493	7.65421	7.70849	8.15938	7.9735	8.26489	8.3118	7.80968	7.49215	7.60173	7.63059	7.59595	7.12293	VC
GB44544	6.90601	7.43004	7.31027	7.29721	7.5791	7.06656	7.07851	6.93663	6.93685	6.76978	7.01251	6.60895	VC
GB44630	4.02311	4.43241	4.2937	4.75486	4.64762	4.3879	4.20047	3.76029	4.16473	3.91881	3.98049	3.51476	VC
GB44673	8.59772	8.77705	8.8696	8.95899	8.73518	8.72483	8.5506	8.48394	8.45631	8.55262	8.55743	8.47682	VC
GB44962	5.0802	4.54537	5.43367	5.44212	4.79205	5.48572	4.58762	4.09526	4.41713	4.35336	4.76564	4.42359	VC
GB44991	10.3373	10.4557	10.4912	10.4792	10.4144	10.3412	10.192	10.2972	10.2202	10.0017	9.95109	10.1382	VC
GB45057	8.32447	8.75985	8.64271	8.73872	8.53214	8.51324	8.19508	8.02376	7.96999	8.50842	8.12846	7.96001	VC
GB45114	10.426	10.5992	10.536	10.213	10.4419	10.3365	10.292	10.0701	10.1406	10.2153	10.2064	9.99013	VC
GB45141	10.7868	10.409	11.1744	10.5849	10.6203	10.9567	10.3916	10.2442	10.4155	10.3884	10.4783	9.87531	VC
GB45151	10.5904	11.1673	10.9951	11.1162	10.906	11.0838	10.2664	10.5924	10.0645	9.98437	10.0248	9.97044	VC
GB45152	11.5904	12.0891	11.8395	11.7941	11.7504	11.8658	11.2132	11.4868	11.0325	10.7212	11.0312	10.7533	VC
GB45281	9.90321	9.76049	10.0757	10.1203	9.96356	9.97862	9.86486	9.68629	9.71934	9.67812	9.67682	9.57882	VC
GB45373	8.48277	8.51619	8.84442	8.8203	8.53081	8.56257	8.39102	8.29948	8.30741	8.36068	8.27253	8.22867	VC
GB45732	8.1978	8.46218	8.70691	8.73163	8.35814	8.4488	7.98487	7.86507	7.73652	7.6746	7.90495	7.4457	VC
GB45937	11.1962	10.6039	11.3482	10.9513	11.0724	11.2167	10.5945	10.3863	10.6185	10.6374	10.8382	10.1465	VC
GB45943	12.0546	12.7058	12.7874	12.6289	12.468	12.4708	12.077	12.2429	12.2097	11.8989	11.9052	11.8131	VC
GB45968	11.9784	12.6386	12.6746	12.7938	12.3012	12.2861	11.8846	12.2883	12.1783	11.761	11.7001	11.9111	VC
GB46118	10.0278	10.2733	10.4117	10.2189	10.1891	10.1977	9.87921	10.1066	9.91879	10.1003	9.81841	9.73379	VC
GB46156	7.05807	7.14279	7.24678	6.98967	7.25593	7.02244	6.7645	6.40501	6.62007	6.71312	6.78616	6.17894	VC
GB46581	8.45124	8.34707	8.50105	8.42976	8.31815	8.37077	8.20551	8.23648	8.01249	7.87414	7.60759	7.62048	VC
GB46630	10.9113	11.644	11.3983	11.3112	11.315	11.355	10.905	11.0772	10.982	10.9336	10.5297	10.5624	VC
GB46705	11.1288	10.7608	11.5769	11.305	11.1058	11.5391	10.9192	10.4854	10.7753	10.8519	10.8972	10.4454	VC
GB46713	12.9775	13.4202	13.278	13.5876	13.2961	13.2875	13.1191	12.7955	12.8536	13.03	12.7977	12.8392	VC
GB46817	12.9514	12.9103	12.8264	12.7951	12.7353	12.7072	12.3733	12.8022	12.4319	11.8465	12.3481	11.6495	VC
GB46847	7.72037	7.78452	7.56318	7.78053	7.7803	7.9056	7.74875	7.37923	7.34853	7.36588	7.3315	7.56546	VC
GB46956	3.51339	3.89587	4.30401	4.75277	4.11385	4.37026	3.46575	3.83952	3.16131	2.93096	3.4045	3.05419	VC
GB47118	6.47641	7.13402	7.21984	7.47037	6.85773	7.09641	6.37717	6.18364	6.23937	6.22686	6.57997	5.87955	VC
GB47274	6.20558	6.17081	6.19226	6.69351	6.40832	6.46062	5.7669	6.11809	6.07032	5.65558	5.30207	5.52621	VC
GB47302	6.53938	6.64541	6.30191	6.81669	6.6828	6.11592	6.24235	6.00916	6.03468	5.81564	6.34151	5.68039	VC
GB47372	7.61715	7.40198	7.74569	8.06242	7.32603	7.64733	7.48193	7.32242	7.1404	7.27992	7.14332	7.16383	VC
GB47387	5.0291	5.10837	5.20527	5.39513	5.59598	5.13736	5.24956	4.93082	4.79221	4.54765	4.77439	4.5727	VC
GB47470	3.78053	4.28483	4.32366	4.68425	4.15306	4.25934	3.99072	3.57596	3.45228	3.60795	3.81179	3.55326	VC
GB47474	8.51394	8.58024	8.5725	8.6002	8.70035	8.35124	8.46847	8.03674	8.23414	8.11991	8.1104	8.1951	VC
GB47502	11.2143	11.2633	11.1824	11.3058	11.3411	11.2027	10.937	10.7901	10.8939	10.8355	10.8165	10.6671	VC
GB47509	6.22273	6.24574	6.32892	6.14621	5.9327	6.37346	5.60447	6.07849	5.89184	5.67861	5.91951	5.8072	VC
GB47527	2.98534	5.29095	3.61699	3.45984	3.67209	4.41837	2.59167	3.06151	2.68906	2.92724	2.94382	2.81693	VC
GB47551	9.7176	9.38033	10.1573	9.99317	9.69412	10.0877	9.34477	8.92851	9.38045	9.5318	9.27812	9.1733	VC
GB47584	10.4405	10.259	10.8673	10.761	10.4084	10.8335	10.4262	9.97567	10.3114	10.1019	9.86517	9.85087	VC
GB47791	6.61394	7.2896	7.01645	7.18147	7.40001	7.24816	6.85721	6.62867	6.84189	6.60112	6.54518	6.1318	VC
GB47925	9.7977	10.0088	9.80266	9.98672	9.88151	9.77172	9.71639	9.62692	9.55717	9.57514	9.56109	9.68093	VC
GB47938	9.62887	10.17	10.3859	10.099	10.1371	10.0541	9.6351	9.4478	9.26227	9.13438	9.58001	8.69259	VC
GB47944	8.12805	7.53249	8.53697	8.10095	8.17243	8.43472	7.75657	7.07148	7.61247	7.80068	7.36982	7.60507	VC
GB47948	9.29251	8.65244	9.85237	9.73957	9.303	9.73801	8.99945	8.58736	8.80761	8.83381	9.12893	8.46689	VC
GB47949	10.8941	10.6095	10.7571	10.5553	10.6822	10.691	10.3962	10.1115	10.4226	10.1107	10.5314	9.914	VC
GB47957	10.5558	10.6365	10.84	10.8927	10.5298	10.8633	10.1615	10.32	10.3369	10.2939	10.3677	10.1927	VC
GB48060	6.55199	6.40512	6.89725	6.23654	6.20923	6.29556	5.73035	5.85443	5.74425	5.68996	5.70299	5.56046	VC
GB48161	8.69318	8.96339	8.95011	9.26098	8.60195	8.74159	8.01455	8.32908	8.05921	7.84145	8.0889	7.62088	VC
GB48167	10.1391	9.76621	10.6694	10.3587	10.0337	10.6483	9.80121	9.44192	9.7	10.0197	9.6704	9.47424	VC
GB48260	13.2419	13.4778	13.7346	13.184	13.2878	13.4994	12.7768	13.0394	12.9828	12.4433	12.8732	12.6687	VC
GB48343	5.57069	6.72781	6.59015	7.17562	6.74989	6.38687	5.89575	5.78216	5.55488	5.74138	5.50545	5.49764	VC
GB48355	10.1163	9.62297	10.3016	9.86198	9.76731	10.1441	9.57657	9.34163	9.59999	9.60886	9.74029	9.34331	VC
GB48366	12.7391	12.9104	12.747	12.801	12.7773	12.8114	12.5195	12.5451	12.4965	12.4574	12.3759	12.4182	VC
GB48387	4.478	5.12543	4.8015	4.97713	4.88048	4.93405	4.52027	4.63082	4.82362	4.11274	4.42376	4.16286	VC
GB48425	8.25262	8.49037	8.48347	8.67415	8.24608	8.10225	7.86142	8.07941	8.05123	7.94912	7.75572	7.76141	VC
GB48474	9.71755	10.1949	10.3142	9.68751	10.0176	10.0228	9.67644	9.59274	9.56206	9.15657	9.35008	8.74555	VC
GB48497	9.65995	9.87633	9.68225	9.88432	9.59999	9.51699	9.32762	9.4383	9.26645	9.17028	9.05235	9.53207	VC
GB48539	9.26681	8.76698	9.32996	9.15639	9.09156	9.05568	8.69386	8.50134	8.57655	8.90412	8.93017	8.24243	VC
GB48858	6.18524	6.35966	6.47957	6.68635	6.3057	6.66488	6.09883	6.03635	6.14829	5.82436	6.29594	5.76257	VC
GB48861	15.1011	15.6737	15.3859	15.0357	15.2635	15.0296	14.714	14.9354	14.6469	14.3381	14.7006	14.2429	VC
GB48935	7.11924	7.29768	7.1106	7.28919	7.12441	7.46994	6.82835	7.18527	6.90256	6.53268	6.54334	6.39587	VC
GB48967	8.52482	8.29215	9.03638	8.60012	8.96798	8.98877	8.06909	8.03531	7.91921	7.84992	8.01273	7.9406	VC
GB49268	8.89282	8.46218	9.06085	8.6264	8.60844	8.85454	8.43757	8.24641	8.19321	8.47613	8.33167	7.81068	VC
GB49320	14.091	13.706	13.9652	13.7515	13.9054	13.9271	13.2785	13.3126	13.3644	13.0959	13.5251	12.8212	VC
GB49476	7.68539	7.85616	7.96524	7.77734	8.0423	8.0831	7.30357	7.38559	7.82528	7.13999	7.38105	6.73253	VC
GB49544	10.4096	12.9369	11.5894	9.51145	10.9924	10.5852	10.3686	10.0247	10.2061	10.0892	9.60029	9.64577	VC
GB49567	9.69334	9.86974	9.96102	9.7043	9.52387	9.56327	9.25698	9.23024	9.03474	9.11994	9.15961	8.71976	VC
GB49657	9.88404	9.50405	9.55868	9.78908	9.31078	9.34768	8.97965	9.41098	9.25162	9.13368	8.90656	9.05886	VC
GB49727	3.67418	4.89095	4.48789	4.56352	4.85844	4.42306	4.11168	3.7231	3.90581	4.03257	3.76032	3.87338	VC
GB49755	10.5208	10.2712	10.3494	10.5397	10.2017	10.2992	9.97367	10.1872	10.0299	9.9816	9.73883	9.75598	VC
GB49836	6.5354	6.52835	6.69047	6.77464	6.6233	6.74846	6.45458	6.33468	6.14233	6.47179	6.3569	6.00189	VC
GB49854	10.8509	12.9992	11.9801	11.894	12.6633	11.7866	11.5456	11.1025	10.5196	10.9707	11.1696	9.77709	VC
GB49977	8.06726	8.27139	8.41461	8.57156	8.25148	8.25561	8.03446	8.10654	7.78305	7.9129	8.1254	7.48489	VC
GB50099	9.44764	9.52276	9.84748	10.0441	9.46775	9.82543	9.1319	9.45136	9.37072	9.25598	9.2036	9.22323	VC
GB50147	5.87938	5.69041	5.82214	5.81217	5.86983	5.92688	5.40177	5.42135	5.53181	5.69178	5.6686	5.24638	VC
GB50170	6.05666	7.24082	6.94482	7.21057	6.74404	6.89475	6.1736	5.89641	6.19728	5.98284	5.94668	5.5939	VC
GB50171	7.31704	8.21995	7.87615	7.68928	7.69763	7.91235	6.91291	7.09289	6.94768	6.57644	6.70085	6.379	VC
GB50232	7.97317	8.39799	8.33863	8.84159	8.12821	8.30691	7.7223	7.95673	7.79432	8.05408	7.92401	7.33263	VC
GB50289	10.4762	10.5687	10.3774	10.4765	10.3757	10.3781	10.3499	10.2968	10.2627	10.1757	10.1671	10.1447	VC
GB50301	6.71152	6.46309	6.69925	6.47373	6.28642	6.59034	6.12028	6.39818	6.23298	5.9735	6.00186	5.8731	VC
GB50303	10.5084	10.4381	10.4004	10.4209	10.3999	10.1557	10.0902	10.1888	10.2278	10.185	10.1546	10.0165	VC
GB50407	8.83384	8.89079	9.04315	9.28248	9.00206	8.85359	8.75913	8.51159	8.62534	8.82511	8.74468	8.18408	VC
GB50439	9.05426	9.75786	9.3963	9.80383	9.4001	9.71364	8.47095	8.90304	8.75701	8.4679	8.46383	8.19755	VC
GB50441	4.84517	5.19981	5.1479	7.06766	5.28279	5.24961	4.68436	4.79029	4.59102	4.53193	4.41576	4.88587	VC
GB50453	10.6254	11.2773	11.2612	11.2129	11.1207	11.2036	10.607	10.8616	10.7899	10.3954	10.4239	10.3118	VC
GB50454	8.14904	8.27762	7.73557	8.06861	8.21532	7.91715	7.51265	7.98898	7.59896	7.62612	7.58006	7.33229	VC
GB50509	8.64188	8.83061	8.50308	9.00558	8.54631	8.06591	8.05668	8.26842	8.05341	7.52117	7.96318	7.9014	VC
GB50525	8.98239	9.35328	9.32416	9.62217	9.08055	9.22402	8.52796	9.07863	8.92607	8.65885	8.7598	8.4823	VC
GB50610	12.6486	12.744	12.6184	12.6099	12.4565	12.4353	12.059	12.3582	12.0068	11.3377	11.7294	11.0224	VC
GB50672	11.4546	11.4537	11.4092	11.1647	11.3226	11.2781	11.0079	11.0266	10.9782	10.514	10.6854	10.497	VC
GB50772	9.961	10.7277	10.3923	10.2777	10.3163	10.5299	9.90395	10.0753	9.97518	9.97193	9.64331	9.67581	VC
GB50859	4.81987	4.84942	4.84662	5.10474	4.91515	4.94838	4.5037	4.53618	4.61994	4.14302	4.24068	4.50828	VC
GB50865	6.61147	7.67273	7.31246	6.53043	6.81179	6.74904	6.53569	6.17363	6.29449	6.48528	6.44332	6.05255	VC
GB50866	7.20519	8.10271	8.24915	8.68429	8.15049	7.84156	7.48792	7.41885	7.20911	7.43345	7.29477	7.10305	VC
GB50931	8.35524	8.81701	9.15832	8.90884	8.75391	8.82172	8.50065	8.50517	8.17112	8.07967	8.38136	8.08147	VC
GB50933	4.67026	5.51628	5.52379	5.67384	5.24516	5.36816	4.83386	5.04398	4.95062	4.66804	4.8164	4.58979	VC
GB50942	13.5523	13.5591	13.516	13.5253	13.4991	13.5716	13.3543	13.2311	13.2612	12.8712	12.6958	13.0098	VC
GB50962	7.2709	7.64457	8.10752	8.47527	7.7638	8.16885	7.42167	7.5504	6.94412	7.08223	7.15333	6.64987	VC
GB50974	10.6008	10.3259	10.8685	10.7777	10.4045	10.7349	10.1321	10.2379	10.1711	10.3986	10.2808	10.0276	VC
GB51059	13.0561	12.7701	13.2546	13.1898	12.8946	13.2876	12.5948	12.4632	12.7549	12.5501	12.4672	12.4616	VC
GB51063	10.5086	11.1426	10.8817	10.8078	10.8259	10.8462	10.1887	10.2452	10.239	9.82967	10.0178	9.5069	VC
GB51214	14.3353	14.2428	14.6412	14.2852	14.3147	14.503	13.9045	13.639	13.9149	13.805	13.7628	13.3101	VC
GB51231	5.90137	5.49803	5.93202	6.33288	5.67699	5.63933	5.36504	5.28242	5.28827	5.36268	5.0365	5.08788	VC
GB51264	8.24023	8.51788	8.4109	8.38391	8.5579	8.57103	8.40258	8.00817	8.10991	8.10298	8.04334	8.01554	VC
GB51356	15.1343	15.8506	15.9131	15.741	15.7146	15.6558	15.2572	15.1405	14.8064	15.5053	14.9055	14.652	VC
GB51372	9.35206	9.68025	9.61252	9.56959	9.68778	9.59712	9.58007	9.26928	9.29428	8.89028	8.97168	8.85921	VC
GB51439	3.70586	3.35813	5.01717	4.35225	5.05143	3.33778	2.90997	2.88604	3.19009	2.84483	3.09182	3.23512	VC
GB51550	9.79629	10.2002	10.1914	10.3522	10.1679	10.2752	9.99496	9.68781	9.62989	9.73062	9.80372	9.3986	VC
GB51653	14.4675	14.1234	15.195	14.9713	14.6744	15.064	14.145	13.7262	13.9586	14.1879	14.0352	13.4659	VC
GB51668	5.20601	5.18242	5.31167	5.56777	5.31645	5.14609	5.10668	4.79678	5.01588	4.70358	4.72858	4.60361	VC
GB51710	12.3033	12.488	12.2228	12.4254	12.411	12.2775	12.2058	12.0022	12.0733	12.1791	12.0503	12.0613	VC
GB51841	9.69497	9.79824	9.88381	9.90838	9.82661	9.5976	9.50506	9.57562	9.55386	9.29592	9.23128	9.26686	VC
GB51844	7.35758	7.23414	7.49573	7.55568	7.3094	7.18412	7.01023	7.01226	7.03241	7.09329	6.95818	6.91612	VC
GB51956	10.3029	10.3716	10.4868	10.5057	10.3658	10.328	10.361	10.1194	10.1231	9.9891	10.1132	9.92262	VC
GB52017	7.13005	7.25689	7.29909	6.98827	7.01631	6.95696	6.52686	6.96136	6.75165	6.6069	6.22939	6.16153	VC
GB52052	9.72614	9.98291	10.1042	9.84369	9.94526	9.67199	9.25506	9.63672	9.40886	9.41395	9.3509	8.68239	VC
GB52095	4.90823	4.95791	5.37389	5.7583	5.06921	5.38289	4.92534	4.80823	4.66516	4.77478	4.75033	4.71779	VC
GB52179	8.01294	8.43026	8.41147	8.21664	8.37914	7.80789	7.85561	7.7218	7.53971	7.45224	7.66021	7.16378	VC
GB52266	9.95053	9.96528	9.96989	9.84539	9.74509	9.80204	9.47651	9.63765	9.68873	9.09043	9.10039	9.07663	VC
GB52331	3.9486	4.09504	4.63201	4.75356	4.70165	4.30945	4.03715	3.28925	3.63614	4.09697	3.97625	3.98623	VC
GB52438	10.2247	10.407	10.2553	10.0882	9.97354	10.2064	9.77685	9.98669	9.89479	9.92058	9.70669	9.63699	VC
GB52446	7.80839	8.8111	8.5346	8.33797	8.44964	8.50157	7.94103	7.98642	7.918	8.23325	7.78919	7.65393	VC
GB52523	3.76253	4.51682	4.79011	4.21332	3.88271	4.34188	3.94037	3.86346	4.05826	3.64021	3.45142	3.39392	VC
GB52527	6.48437	6.4117	6.27777	6.65121	6.50025	6.54528	6.24547	6.33354	5.9868	5.75896	5.72372	5.99388	VC
GB52618	8.39225	7.7153	8.14868	8.46854	8.13814	8.27194	7.8508	7.84148	7.87655	7.81528	7.60454	7.27512	VC
GB52723	8.13438	8.06171	8.42075	8.5072	8.28186	8.48708	7.81654	7.94564	8.13626	7.88293	7.82069	7.84956	VC
GB52776	9.06444	9.28599	9.45216	9.5746	9.27932	9.53053	8.90035	8.94217	8.96982	8.92758	8.79625	8.39205	VC
GB52827	7.90591	7.78165	7.69453	8.06397	7.8289	7.80854	7.63701	7.61008	7.42951	7.5773	7.56221	7.64379	VC
GB52958	5.35045	6.77662	7.12339	5.57408	5.87733	5.72502	5.13252	5.82992	5.41956	5.22137	5.26793	4.97409	VC
GB53017	8.481	8.76501	8.73552	8.63067	8.58815	8.73238	8.12098	8.2548	8.03838	7.95017	7.86935	8.01316	VC
GB53115	17.5985	18.4442	17.9463	17.6588	17.6102	17.9918	17.3836	17.8308	17.4346	16.8535	17.4583	16.9211	VC
GB53286	7.12118	6.94507	6.53717	6.3017	6.36576	6.3395	5.94602	6.01991	6.12225	6.26409	6.14307	5.38724	VC
GB53319	6.78874	6.84409	6.87735	6.95495	6.85943	7.22005	6.64401	6.53427	6.85883	6.2868	6.31537	6.11042	VC
GB53321	8.45531	8.73	8.63042	8.64039	8.62366	8.7206	8.57672	8.25654	8.46272	8.33016	8.37829	8.33414	VC
GB53363	9.88094	9.94823	9.74	9.93833	9.86334	9.93769	9.44853	9.80171	9.63894	9.58404	9.1676	9.44264	VC
GB53374	7.33282	6.96793	7.26523	7.19404	7.05113	7.3205	6.66444	6.94408	6.85254	6.86592	6.68879	6.3225	VC
GB53455	4.99683	4.53146	4.75665	4.77632	4.6491	4.75207	4.50727	4.3784	4.52338	4.20219	4.26037	4.10862	VC
GB53512	7.07613	7.37019	8.05749	7.60028	7.37798	7.68748	6.99944	6.88303	6.7379	6.95826	6.9881	6.54182	VC
GB53524	5.00195	4.94081	4.28439	5.03481	5.16133	4.95621	4.37961	4.4746	4.8776	4.0924	4.15386	3.98951	VC
GB53748	13.0747	12.5259	12.7835	12.524	12.341	12.5586	12.0365	12.3285	12.4401	11.9245	11.5222	11.5371	VC
GB53814	6.56362	7.11265	7.02486	7.02201	6.93959	7.11025	6.78775	6.2603	6.13877	6.46046	6.39741	6.18754	VC
GB53830	11.6285	11.8831	11.6733	12.2932	11.8054	11.9102	11.1643	11.5753	11.2068	11.2931	11.2366	11.4654	VC
GB53979	9.85675	9.91682	9.79672	10.2355	9.8063	9.65556	9.51578	9.7122	9.58934	9.44606	9.50589	9.37219	VC
GB54123	7.43612	8.29282	8.49911	8.08769	8.25766	8.26781	7.90636	7.46071	7.2797	7.90312	7.68098	7.49892	VC
GB54163	6.27268	6.98915	7.08754	7.57229	6.99159	7.14261	6.4603	6.34626	6.04225	6.36035	6.23741	5.92691	VC
GB54164	10.6899	11.338	11.2099	10.8707	11.0206	11.0597	10.8204	10.4389	10.4053	10.38	10.4968	10.1366	VC
GB54236	8.24796	8.44649	8.44846	8.3369	8.45191	8.41882	8.27732	8.15524	8.23716	8.22174	8.25849	8.15485	VC
GB54269	7.79284	7.81109	7.9373	8.24693	7.90514	7.88883	7.71643	7.50857	7.48442	7.81057	7.71364	7.61563	VC
GB54355	9.06662	9.26996	9.52342	9.75873	9.44893	9.58006	9.15682	9.01389	9.00072	9.08519	8.91514	8.86014	VC
GB54590	12.8887	13.161	13.1527	13.1821	13.0038	12.8927	12.728	12.5686	12.4958	12.6314	12.7093	12.2474	VC
GB54643	11.0454	11.0918	11.1449	11.1419	11.2693	11.2652	10.9977	10.7915	10.8444	10.7276	10.7448	10.424	VC
GB54774	9.4444	9.80891	9.34609	9.32693	9.46067	9.43998	9.37789	9.1375	9.19271	8.85533	8.89437	8.94666	VC
GB54775	7.94993	8.03262	8.10459	8.11592	8.09415	8.09419	7.97637	7.69304	7.89672	7.73237	7.95485	7.54307	VC
GB54806	7.05292	6.76255	6.79262	7.1199	6.58903	6.31241	6.27708	6.55237	6.55643	6.30813	6.37544	6.27449	VC
GB54818	13.1881	13.1352	13.5741	13.4414	13.3734	13.4192	13.028	12.7921	13.0666	12.7737	12.8308	12.3915	VC
GB54988	6.71012	6.50887	6.33072	7.10688	6.16519	5.79304	5.32734	5.03436	5.51533	6.29674	5.43817	5.45348	VC
GB55000	9.11701	9.50257	9.47209	8.58012	9.11424	9.23525	8.64541	8.7007	8.58191	8.6919	8.56069	8.24483	VC
GB55020	8.84282	9.03127	9.02227	9.16207	8.8774	8.89868	8.85661	8.48421	8.45276	8.45927	8.2666	8.29045	VC
GB55165	7.35263	7.37188	7.53285	7.67197	7.51641	7.5176	7.34285	7.06536	7.1463	7.17072	6.98324	7.18679	VC
GB55196	5.97768	5.4708	5.71123	6.24	5.6401	5.77142	5.40013	5.14519	5.05172	5.35152	5.3289	4.75458	VC
GB55219	8.34753	8.73982	8.97182	8.69551	8.69752	8.79019	8.25779	8.11089	7.99149	8.52709	8.22609	8.19194	VC
GB55225	7.90238	8.70249	8.61795	8.67094	8.45659	8.6079	8.05834	8.05648	8.20708	8.09431	8.08403	7.90837	VC
GB55287	9.45	9.4762	9.27143	9.42155	9.25049	9.47416	9.01439	9.20187	9.19701	8.98616	8.73042	8.95079	VC
GB55378	11.9625	11.7633	12.16	12.3243	11.8861	11.9279	11.5378	11.4681	11.4643	11.4294	11.5887	11.2578	VC
GB55389	10.8196	11.4481	11.4262	10.9856	11.1336	11.3682	10.8933	10.965	10.8546	10.7275	10.7632	10.5036	VC
GB55396	8.8525	9.29631	9.53306	9.68169	8.93145	8.81183	8.48554	8.57231	8.62356	8.67721	8.25735	8.37436	VC
GB55587	8.60338	8.72707	8.69238	9.0483	8.71378	8.74794	8.38464	8.2469	8.36294	8.58937	8.5378	8.35898	VC
GB55612	5.63858	6.15199	6.05413	6.2611	5.85862	5.52625	5.13714	5.54788	5.59917	5.3671	5.51702	5.11568	VC
GB55650	11.3396	10.7229	11.4541	11.1385	10.8572	11.3873	10.7754	10.6039	10.652	10.6855	11.1036	10.3051	VC
GB55669	11.5889	12.5111	12.0384	11.8672	12.3259	12.3932	11.6329	11.4835	11.7468	11.7526	11.4753	11.0849	VC
GB55912	10.5272	10.3695	10.8795	10.469	10.5574	10.8361	10.4018	10.0635	10.2855	10.3471	10.2324	9.94752	VC
GB56012	8.14724	8.0262	8.22048	8.20074	8.05559	8.1806	7.76975	7.83769	7.99329	7.57244	7.48287	7.39604	VC
GB40270	6.31271	6.44951	6.42124	6.18568	6.4906	6.31555	6.64866	6.85282	6.66398	6.66851	7.09114	6.67297	VR
GB40562	6.58903	6.54042	6.52347	6.43817	6.49361	6.65535	6.75139	6.87733	6.7956	6.84045	6.71761	6.97794	VR
GB40938	6.24938	6.21952	6.16329	6.21272	6.07481	5.97643	6.55679	6.35836	6.4405	6.22348	6.43022	6.74889	VR
GB41301	9.8277	9.91944	9.68997	9.64408	9.79808	9.65353	9.85091	10.1546	10.1809	9.99735	9.92282	10.7709	VR
GB41469	9.08682	9.02845	8.8513	8.78269	8.96031	8.76488	9.14597	9.30955	9.35287	9.06478	8.95776	9.45033	VR
GB41490	8.13167	8.16991	8.03575	7.81835	7.9605	7.99816	8.04959	8.47596	8.25221	8.33033	8.23663	8.77407	VR
GB41903	6.13984	5.99612	5.87062	5.68334	5.9329	5.79007	6.18882	6.07253	6.1535	6.231	6.61819	6.37169	VR
GB41976	3.85782	3.82358	3.61774	3.73584	4.03314	4.06231	4.08766	4.23247	4.27433	4.50391	4.23022	4.12757	VR
GB42111	7.15754	7.15704	7.12078	7.01921	7.32687	7.12028	7.64741	7.6164	7.55078	7.51782	7.60708	7.66334	VR
GB42190	7.15784	7.00062	7.09487	6.87265	7.12203	7.17274	7.30829	7.44032	7.50399	7.28984	7.30819	7.6542	VR
GB42207	7.82066	7.82188	7.87365	7.80132	7.86206	7.80163	8.01368	8.00371	7.97987	7.9354	7.96151	8.14664	VR
GB42507	4.27639	4.11158	3.30706	3.58844	3.43501	3.43359	4.05535	4.7445	4.96409	4.73339	3.6933	5.21108	VR
GB42600	6.28852	6.36842	6.16228	6.15973	6.21023	6.29558	6.38419	6.39378	6.45938	6.66168	6.57831	6.59234	VR
GB42669	7.35459	7.09868	7.25842	7.16774	7.25291	7.32553	7.1863	7.6643	7.56457	7.47448	7.39737	7.74706	VR
GB42717	7.39652	7.36588	7.19662	6.93591	7.10468	7.11776	7.50873	7.65465	7.33718	7.32147	7.44849	7.54164	VR
GB42721	9.00005	9.04403	8.8501	8.97906	8.92335	9.00396	9.06666	9.45518	9.19229	9.30608	9.15163	9.36342	VR
GB42726	8.4526	8.43263	8.14718	7.90701	8.25397	8.18911	8.31396	8.60763	8.65326	8.53513	8.48573	8.92634	VR
GB42908	4.46396	4.59654	3.91132	4.07803	3.17356	3.48127	3.44626	6.96538	5.69724	5.40258	3.36431	4.66354	VR
GB43115	7.76482	7.94882	7.9858	7.58907	7.85223	7.83121	8.0722	8.11078	7.95962	8.05063	8.24707	8.12597	VR
GB43213	6.77893	6.47866	6.22019	6.24305	6.23905	6.20897	6.39741	6.95	6.90555	6.79076	6.46919	7.25145	VR
GB43219	7.8855	8.00687	7.87374	7.72714	7.89654	7.84925	7.96989	8.18911	8.24327	8.09184	7.98076	8.3696	VR
GB43237	7.51523	7.62496	7.50477	7.55505	7.62867	7.60167	7.89574	7.8179	7.73389	7.77418	7.78989	7.84864	VR
GB43685	6.53278	6.26135	6.17425	6.40793	6.11713	6.15479	6.56142	6.73143	6.87362	6.70764	6.11911	7.22565	VR
GB43791	3.48423	3.07995	3.28049	3.60856	3.38855	3.23355	3.40879	4.39347	4.90103	4.49958	3.23628	4.86478	VR
GB43914	8.27326	8.42484	8.34786	8.2299	8.45502	8.41866	8.53005	8.51221	8.47088	8.52822	8.51213	8.61926	VR
GB43922	2.84663	3.18339	3.04844	2.83187	3.06647	3.00714	3.54789	3.0381	3.62188	3.57312	3.51616	3.3976	VR
GB43954	6.93703	7.00383	6.95409	6.86743	6.98665	7.0166	7.16403	7.20494	7.25612	7.13914	7.22071	7.33627	VR
GB44084	7.40116	7.14986	6.86502	6.97532	6.90693	6.98704	7.02926	8.1397	7.92035	7.81837	7.14837	8.38917	VR
GB44173	7.95342	7.92107	7.86912	7.59324	7.89315	7.74489	8.14287	8.2018	8.02612	8.02668	8.18893	8.08627	VR
GB44339	5.26217	5.35556	4.94904	5.32742	5.19555	5.17573	5.46034	6.01934	5.965	5.80282	5.34953	6.39542	VR
GB44404	7.08198	7.2362	7.10958	7.02067	7.23855	7.05883	7.60916	7.45949	7.31631	7.20111	7.40098	7.61344	VR
GB44756	6.72292	6.62283	6.3641	6.74816	6.69382	6.59332	6.92468	7.18342	7.16235	6.75539	6.75141	7.22106	VR
GB44765	6.29422	6.48426	6.10893	6.3272	6.31405	6.2043	6.72146	6.52699	6.56773	6.44192	6.59599	6.71311	VR
GB44826	7.12368	7.14291	7.01307	6.91631	7.0967	7.0529	7.35138	7.32745	7.30652	7.2718	7.52617	7.39659	VR
GB44964	7.81663	7.58511	7.59443	7.43781	7.71835	7.60326	7.73206	7.95961	7.79758	7.88562	7.85061	7.93241	VR
GB45296	7.93127	7.92347	7.71311	7.77806	7.82546	7.83861	7.96506	8.07186	8.11193	8.02766	7.86918	8.21329	VR
GB45312	8.56237	8.76456	8.52639	8.2401	8.75133	8.54516	9.04587	9.03146	9.0013	8.90824	9.15492	9.02514	VR
GB45356	7.12148	7.22496	6.84018	7.14064	7.10557	7.12346	7.29574	7.53231	7.50785	7.44712	7.22991	7.68415	VR
GB45376	5.84784	5.86979	6.03315	5.52172	5.67561	5.80881	6.10726	6.10109	6.16968	6.22686	6.02316	6.44628	VR
GB45420	5.99615	5.91432	5.87074	5.82565	5.80365	5.73935	6.02009	6.4896	6.24725	6.04231	5.95138	6.62299	VR
GB45443	7.56334	7.75566	7.61192	7.46778	7.68564	7.6491	7.90774	7.95741	7.85755	7.91661	7.93131	8.13743	VR
GB45554	6.51296	6.49306	6.2837	6.30231	6.6022	6.36626	7.00694	6.89432	6.79014	6.62825	7.00807	6.70392	VR
GB45597	6.44988	6.48569	6.35641	6.38344	6.38297	6.45243	6.5289	6.93405	6.7432	6.67535	6.45706	6.87575	VR
GB45808	6.33362	5.91533	6.17778	5.97235	5.9208	6.10846	6.59179	6.64774	6.48459	6.45796	6.5584	6.61653	VR
GB46025	4.64868	4.93746	4.5456	4.62829	4.85906	4.91778	5.47051	5.27861	4.89173	4.97559	5.15388	4.94469	VR
GB46043	5.7557	5.88616	5.62788	5.85946	5.99395	5.89427	6.17712	6.12761	6.18436	6.12534	6.16575	6.43189	VR
GB46240	7.61244	7.58157	7.92261	7.71593	7.46658	7.4305	7.52421	8.12119	8.09712	8.25675	7.85975	8.38835	VR
GB46460	6.77904	6.57252	6.46637	6.4204	6.62535	6.52316	6.81344	6.91187	6.83006	6.7928	6.71889	7.1714	VR
GB46511	7.22207	7.07936	7.11593	7.22356	7.22482	7.17091	7.38446	7.46278	7.36767	7.24099	7.24281	7.6048	VR
GB46812	4.62473	4.78231	4.12998	4.84151	4.46406	4.03866	4.75363	5.21675	5.41697	5.52721	4.22228	5.72419	VR
GB46917	5.80929	5.64621	5.75494	5.47996	5.71376	5.7839	5.95667	5.96864	6.06834	5.93634	6.10818	5.99027	VR
GB47214	5.3445	4.54982	4.52417	4.48614	4.60211	4.37349	4.67747	6.10633	6.04305	5.48048	4.41584	6.5475	VR
GB47311	7.45486	7.73302	7.63418	7.40163	7.65208	7.4775	7.7971	7.74779	7.73455	7.76391	7.96075	7.96628	VR
GB47347	4.54853	4.74061	4.93037	4.67662	5.15773	4.98358	5.36245	5.10136	5.35598	5.20071	5.05137	5.52675	VR
GB47380	6.16241	6.05579	5.24748	5.35907	5.48584	5.59925	5.92727	6.31821	6.53826	6.11672	5.53877	6.83809	VR
GB47382	8.94738	9.07271	8.1847	8.60105	8.66219	8.52216	9.03062	9.38547	9.40421	9.00346	8.58237	9.59311	VR
GB47556	3.8589	3.75663	3.59835	3.73663	3.40282	3.87031	3.92905	4.31371	4.42391	4.0849	3.83093	4.42013	VR
GB47611	5.36392	5.00925	5.29443	5.03364	5.14093	5.26135	5.45914	5.72583	5.65897	5.69898	5.7299	5.56834	VR
GB47659	5.95753	5.75668	5.80128	5.97045	5.70932	6.01603	6.14238	6.11927	6.2537	6.2207	6.08958	6.57686	VR
GB47670	5.95153	5.8524	5.89604	5.75004	5.81666	5.76566	5.90259	6.22044	6.23285	6.45261	6.15413	6.5632	VR
GB47817	7.26229	7.38556	7.45557	7.2588	7.52154	7.44262	7.57003	7.57202	7.7817	7.60441	7.67613	7.67978	VR
GB47958	4.21305	4.15355	3.52446	4.07303	3.57805	3.62312	3.64494	5.02179	4.97863	4.69962	3.73607	5.52896	VR
GB48268	7.36772	7.43871	7.21168	7.17883	7.34438	7.28839	7.31492	7.75232	7.51875	7.69211	7.67977	7.69978	VR
GB48315	6.71604	6.61697	6.65913	6.30475	6.63841	6.62928	6.8631	7.21233	6.96609	6.87375	6.89959	6.9048	VR
GB48346	8.3887	8.16101	7.99091	8.03485	8.16154	7.91433	8.21118	8.73663	8.72636	8.309	8.17942	8.88107	VR
GB48376	6.49141	6.51241	6.19286	6.38993	6.32372	6.15486	6.4429	7.22676	7.11077	6.80314	6.49054	7.09565	VR
GB48645	7.63574	7.53266	7.34885	7.21858	7.47397	7.32791	7.62365	7.75894	7.55239	7.61806	7.87748	7.87792	VR
GB48704	2.67599	2.80654	3.23007	2.8476	2.79927	2.73162	3.37458	3.814	3.41513	3.35794	3.29211	3.31359	VR
GB48705	4.10552	3.50992	3.75231	3.9279	3.61234	3.90251	3.63103	4.32666	4.48895	4.78258	4.43348	4.71566	VR
GB48747	3.49743	4.49444	3.57582	3.63009	3.07597	3.00489	3.33997	5.19482	5.07644	4.38635	3.26205	5.82491	VR
GB48923	9.31387	9.07072	8.95535	9.05944	9.10137	8.87329	8.94121	10.0821	9.97679	9.45241	9.00935	10.0244	VR
GB49338	7.36003	7.64039	7.48864	7.14836	7.48844	7.43469	7.79996	7.71409	7.53225	7.68779	7.65248	7.74677	VR
GB49487	7.10364	6.97117	6.77393	6.57484	6.67666	6.86087	6.86836	7.37279	7.27576	7.13615	6.98065	7.59509	VR
GB49524	6.27415	6.0993	6.25618	6.00169	6.12152	6.27457	6.34749	6.18934	6.56763	6.59682	6.66719	6.53692	VR
GB49634	7.78432	7.7656	7.73691	7.5752	7.57303	7.64795	7.83513	7.87548	7.90645	7.89416	7.88322	8.04178	VR
GB49728	7.27672	7.17138	7.18752	7.22058	7.24877	7.28698	7.57767	7.26514	7.32011	7.42188	7.60655	7.54619	VR
GB49918	9.68359	9.5299	9.50567	9.3923	9.63459	9.50971	9.69427	9.92909	9.93087	9.67547	9.87704	9.86972	VR
GB50124	8.85382	9.32946	8.90639	8.57593	8.81755	8.74199	8.73336	9.69753	9.59623	9.25763	9.12382	9.90316	VR
GB50151	3.86791	4.19917	3.47767	4.86329	4.7705	4.25351	5.04216	5.76514	7.71636	4.04996	3.94138	7.22328	VR
GB50281	7.3279	7.21102	6.98879	7.27298	7.24991	7.14239	7.47546	7.44796	7.46727	7.43901	7.37214	7.60363	VR
GB50323	8.01957	7.97363	8.12429	7.81216	8.05944	7.91166	8.34522	8.13106	8.10616	8.26331	8.48457	8.28004	VR
GB50343	7.30608	7.11608	7.17549	6.94214	7.35819	7.19922	7.47638	7.44061	7.39376	7.60371	7.81085	7.44109	VR
GB50368	5.65696	5.27833	5.43379	5.28037	5.31999	5.23284	5.65916	5.84539	6.19834	5.8638	5.6709	6.5331	VR
GB50475	6.87194	6.62794	6.67956	6.47028	6.73179	6.62889	6.75446	6.92002	6.73339	7.07728	6.94251	7.27858	VR
GB50809	5.96315	5.98593	5.98791	5.82855	5.89721	5.78956	6.01132	6.37394	6.31844	6.3186	6.17418	6.52795	VR
GB50982	6.83332	6.85467	6.66598	6.6612	6.69868	6.6965	6.7339	7.51971	7.22297	7.28628	7.08158	7.55996	VR
GB51030	5.86085	6.01901	5.74457	5.8475	5.90488	5.67862	6.30177	6.16174	6.03987	5.91746	6.20141	6.22868	VR
GB51061	3.07679	2.87024	2.89804	2.95481	2.98106	2.92108	3.15992	3.45079	3.47206	3.01718	3.47556	3.66891	VR
GB51355	4.73811	4.45875	4.05564	3.94749	4.11229	4.14444	4.234	5.19601	5.02029	5.08246	4.21831	5.15967	VR
GB51581	8.00209	7.93624	7.84924	7.56871	7.97384	7.93175	8.18871	8.36385	8.25204	8.03243	8.32161	8.51195	VR
GB51861	2.91446	3.17749	2.6151	2.90015	2.92626	2.65932	3.00233	4.07039	4.16714	3.85515	2.85143	3.98558	VR
GB51964	7.23661	7.19586	7.11049	7.11445	7.10756	7.04813	7.12657	7.49283	7.32819	7.28652	7.33673	7.6857	VR
GB51983	7.13484	7.27755	7.19337	7.2155	7.45218	7.26906	7.59303	7.54042	7.50558	7.57381	7.52505	7.62102	VR
GB51984	6.45036	6.66939	6.66094	6.59265	6.58344	6.66464	6.64778	6.96052	6.8896	6.88614	6.82614	7.28933	VR
GB52058	7.02758	7.0287	7.16786	7.06243	7.17537	7.25108	7.53924	7.24729	7.22289	7.41986	7.28471	7.69801	VR
GB52155	5.34503	5.31717	4.6443	4.89925	4.99986	4.91467	5.92289	5.39965	6.31175	5.38575	5.44541	5.59892	VR
GB52173	5.26137	5.37923	5.72133	5.26372	5.45304	5.29498	6.15423	5.65105	5.56232	5.67502	5.75502	5.9437	VR
GB52244	5.2935	5.545	5.45708	5.13678	5.62318	5.1788	5.99401	5.40841	5.60075	6.05614	6.09729	5.84226	VR
GB52245	7.51323	7.15596	7.26543	7.07169	7.18399	7.25657	7.36294	7.49458	7.51661	7.43889	7.40754	7.75711	VR
GB52294	6.37368	7.82284	6.53054	6.69132	6.50833	6.73371	6.25234	8.82427	8.43567	8.25671	6.59491	8.43339	VR
GB52423	5.82795	5.81083	5.90731	5.83871	5.71707	5.75302	5.70436	6.60744	6.31412	6.44569	5.98551	6.64464	VR
GB52473	6.22802	5.99063	6.28613	6.1422	5.89902	6.12118	6.24427	6.2704	6.42037	6.43481	6.33445	6.71398	VR
GB52511	7.2548	7.41833	7.32695	7.24163	7.306	7.21049	7.45003	7.81812	7.49127	7.43012	7.71612	7.63295	VR
GB52883	7.22921	6.91871	6.9578	6.81898	7.02851	6.85485	7.21079	7.448	7.21505	7.23594	7.27744	7.1756	VR
GB53298	3.08208	3.14866	3.37132	3.42104	3.32485	3.41597	3.64238	3.77166	3.52836	3.77576	3.86772	3.96838	VR
GB53658	6.77128	6.73359	6.73563	6.53878	6.83353	6.56497	6.79739	6.97667	6.88567	6.9143	7.07411	7.17506	VR
GB53706	6.83093	6.81028	6.77194	6.70263	6.82744	6.83138	7.10925	7.06023	7.09785	7.13376	7.2796	7.22261	VR
GB53818	6.11704	5.88015	6.00532	5.83561	6.00351	6.27061	6.26015	6.44816	6.46113	6.38452	6.50064	6.48974	VR
GB53957	6.49912	6.32077	6.32921	6.13682	6.31433	6.2121	6.63153	6.67558	6.47054	6.59629	6.70407	6.76294	VR
GB54194	8.55074	8.57478	8.32186	8.42837	8.40384	8.37573	8.42936	8.73082	8.71773	8.764	8.69805	9.04399	VR
GB54205	7.85893	7.6633	7.45488	7.45806	7.67361	7.53935	7.79297	8.29337	7.96733	7.84013	7.95207	8.16817	VR
GB54212	6.55853	6.64388	6.61938	6.6605	6.72208	6.41205	6.69223	7.10311	6.94389	6.95149	6.80322	7.11798	VR
GB54231	4.57804	4.25113	4.31883	3.83787	4.09935	3.98736	4.25415	5.0104	4.51139	4.80123	4.61056	4.72933	VR
GB54326	5.95605	6.27376	6.19646	5.78052	6.08804	6.06561	6.53015	6.09631	6.37641	6.36791	6.58278	6.54889	VR
GB54387	7.51137	7.38093	7.55676	7.20421	7.43196	7.4007	7.64573	7.68362	7.65153	7.51138	7.79995	7.90847	VR
GB54480	6.86545	6.95623	6.20332	6.48144	6.8244	6.2989	6.43099	8.3678	8.20999	7.57971	6.64327	8.40542	VR
GB54651	7.72238	7.85088	7.81476	7.81571	7.7687	7.69015	7.89431	8.07318	8.01089	8.09328	8.04134	8.10303	VR
GB54977	6.10897	5.72625	5.86811	5.57952	5.89808	5.94074	6.22476	6.37672	6.3222	6.26685	6.35763	6.24388	VR
GB55105	7.87136	7.74819	7.7379	7.69133	7.92791	7.80179	7.90218	8.1887	8.32673	8.04034	7.92455	8.39417	VR
GB55106	6.66921	6.61927	6.67112	6.47292	6.79005	6.74386	6.80683	7.05705	6.89284	7.07654	7.37331	6.97545	VR
GB55145	7.68044	7.83107	7.763	7.61315	7.81326	7.76092	7.83733	8.14579	8.10359	7.96112	7.7606	8.11362	VR
GB55161	7.42856	7.7087	7.35223	7.24424	7.49025	7.3533	7.56543	7.97262	7.7953	7.58054	7.6537	7.74558	VR
GB55279	5.6814	5.6966	5.6484	5.77386	5.84073	5.84992	6.02825	6.34606	5.91572	6.10031	5.8202	6.26243	VR
GB55296	6.68924	6.98365	6.73361	6.53412	6.70464	6.61173	7.14187	7.04094	6.88631	6.9232	7.06632	7.16845	VR
GB55409	3.53259	3.94182	3.92069	3.87647	3.49528	3.71415	3.95637	4.85275	3.88702	4.37506	3.90104	4.35249	VR
GB55479	8.22739	8.31209	8.26398	7.95719	8.18659	8.18432	8.46598	8.49061	8.49031	8.3183	8.62792	8.48162	VR
GB55788	5.06531	4.89999	4.70373	4.51682	4.76702	4.81007	5.225	5.29564	5.1444	4.66978	5.43366	5.14099	VR
GB55800	6.80363	6.7295	6.536	6.57831	6.69743	6.74084	7.01319	6.9866	6.90626	6.78495	6.89897	6.83102	VR
GB55968	6.06883	6.15737	5.77718	5.70654	5.98809	5.77718	6.07786	6.76177	6.70867	6.13021	5.9766	6.56171	VR

## Sheet: Table 5
NC_VR
ID	NC.1	NC.2	NC.3	NC.4	NC.5	NC.6	VR.1	VR.2	VR.3	VR.4	VR.5	VR.6	Overexpressed groups
GB40008	10.3774	10.6125	10.237	10.761	10.7852	10.0963	10.0924	9.7728	10.1017	9.89232	10.0296	9.36018	NC
GB40031	9.52022	9.77209	9.59033	9.45045	9.72646	9.80492	9.48914	9.31456	9.29487	9.25251	9.48402	9.252	NC
GB40077	10.7772	10.4782	10.9565	11.3226	11.0246	11.5723	10.4928	10.2314	10.2789	10.6111	10.251	9.53272	NC
GB40095	7.66751	8.21217	7.90626	7.9941	7.86893	7.51149	7.14696	7.44599	7.65559	7.13455	6.99708	7.06906	NC
GB40108	10.4811	10.8821	10.5393	10.6605	10.793	10.5616	10.5082	10.3189	10.2446	10.2586	10.4241	10.0963	NC
GB40109	9.6294	9.82506	9.82038	10.0272	10.0927	9.66909	9.34403	9.95415	9.22426	9.30479	9.28173	8.9919	NC
GB40134	12.7788	13.0571	12.7541	12.89	12.9824	12.2687	12.2205	12.1933	12.223	12.0734	12.0232	11.9337	NC
GB40136	12.3087	12.273	13.0688	13.6565	12.9719	13.5782	12.715	10.7732	10.971	12.3865	11.8782	10.9348	NC
GB40164	10.4071	10.7922	11.0064	10.6528	11.0842	10.7083	10.6184	10.2071	10.0983	10.4275	10.0988	10.0324	NC
GB40168	11.7274	11.2567	11.5645	11.6624	11.5374	11.6829	11.1903	11.029	10.9285	11.0866	10.9014	10.8745	NC
GB40278	9.71673	9.65417	9.85546	9.85003	9.80226	9.92609	9.58938	9.38157	9.38988	9.54504	9.25457	9.3777	NC
GB40280	11.1302	11.575	12.0217	11.1176	11.5815	11.3302	10.9337	10.4956	10.5982	10.697	10.8802	10.5086	NC
GB40305	12.6235	13.1882	11.639	12.396	13.3532	11.7326	11.8394	11.8293	12.2191	11.7464	12.347	11.4035	NC
GB40306	8.09302	8.55109	7.84868	7.83515	8.40367	7.58669	7.84498	7.70218	7.81483	6.99073	7.23464	7.05714	NC
GB40318	6.52247	6.77298	6.11985	6.29456	6.6801	6.31354	6.21967	6.01893	6.1553	5.91629	6.08816	6.15188	NC
GB40435	6.64876	6.99037	6.84195	6.81053	6.64916	6.78608	6.44937	6.4558	6.52625	6.40512	6.50262	6.35577	NC
GB40521	5.90625	5.87821	5.95572	6.09668	5.32121	5.74542	5.42409	5.29607	5.6769	5.40613	5.43422	5.36742	NC
GB40609	4.41254	4.31495	4.59958	3.9354	4.17669	3.85742	3.93249	3.74382	3.76931	3.38129	3.61274	3.17447	NC
GB40670	9.0163	9.34339	9.45261	9.29951	9.23363	9.01402	8.90532	8.54253	8.68243	8.71226	8.49142	8.15105	NC
GB40694	7.02718	7.03279	6.57471	6.70032	6.57563	6.34953	6.19743	6.68451	6.39131	6.22863	5.99399	5.92061	NC
GB40703	8.66604	8.41216	8.77609	8.84286	8.83919	8.46158	8.2132	8.46041	8.10121	8.05456	7.9256	7.88655	NC
GB40711	11.8586	11.9099	12.0764	12.1103	11.9071	12.0353	11.7332	11.6537	11.6731	11.6319	11.5326	11.6467	NC
GB40735	14.0541	14.5425	13.43	13.8527	14.6178	13.5697	13.3344	13.6946	13.7008	13.5047	13.8389	13.0871	NC
GB40759	12.251	12.0331	12.3717	12.0797	11.9589	12.2473	11.7688	12.0906	12.0076	11.6402	11.6506	11.6264	NC
GB40847	4.89067	5.37704	5.0749	5.3228	5.44384	5.25831	4.8618	4.91576	4.73484	4.74757	4.69323	4.67061	NC
GB40868	11.7736	11.9064	11.5283	11.7425	11.8398	11.5413	11.3756	11.2377	11.3578	11.0821	11.2558	11.0374	NC
GB40944	9.33996	9.22166	9.16458	9.23611	9.17241	8.67372	8.79521	9.10077	8.86341	8.79144	8.93585	8.5209	NC
GB41000	8.36375	8.87116	8.1152	8.36241	8.57068	8.14346	8.09863	7.80445	7.70891	7.6147	7.95783	7.53405	NC
GB41015	4.69324	5.84666	5.35997	5.0072	5.79926	5.01433	4.45636	4.45165	3.68637	3.95197	4.50772	3.9541	NC
GB41203	12.7387	12.5852	12.8148	12.7432	12.9769	12.3978	12.0536	12.5672	12.0768	11.741	11.9929	11.7478	NC
GB41227	11.4784	11.3062	11.5543	11.4427	11.6333	11.1149	11.1516	11.3018	11.0957	10.6969	11.0023	10.3211	NC
GB41233	7.84063	7.82954	8.00304	8.31912	8.19651	8.92756	7.3949	7.73921	7.71072	7.86386	7.77098	7.39059	NC
GB41310	12.9409	12.9292	12.546	13.1925	12.7372	12.4174	12.4399	12.3031	12.4859	12.3598	12.4858	11.876	NC
GB41378	8.5704	8.58023	8.87143	8.63618	8.44189	8.654	8.48933	8.35782	8.36502	8.07417	7.99216	8.35852	NC
GB41393	6.88363	6.70266	6.86163	6.80219	6.80753	7.0516	6.64099	6.62696	6.76308	6.28086	6.02998	6.63191	NC
GB41520	8.1631	8.22885	8.503	8.64303	8.21584	8.29922	8.16981	8.15586	7.86746	8.00085	7.80071	8.03685	NC
GB41545	11.9645	12.2714	12.5277	11.9417	12.7075	12.1516	11.7059	11.7091	11.7669	11.5024	11.9815	11.6314	NC
GB41595	3.61542	3.50245	4.43895	5.01109	4.4862	4.52054	3.38664	3.65785	3.08216	3.69231	3.42716	3.16513	NC
GB41603	9.49214	9.35042	10.3981	9.71489	9.56356	9.82834	9.10081	9.37644	9.23924	9.50782	9.13716	9.43219	NC
GB41609	8.77216	8.86171	8.61012	8.68926	8.86134	8.6658	8.76081	8.48263	8.46138	8.36525	8.37433	8.41691	NC
GB41617	7.72401	7.50113	8.20969	8.26563	7.88664	8.19369	7.5949	7.31219	7.41781	7.46663	7.17498	7.50092	NC
GB41625	9.77398	9.49713	11.2093	10.719	9.99462	10.2195	9.66469	9.8124	9.47397	9.29279	9.41739	9.08083	NC
GB41629	5.33121	5.42821	6.5156	5.73532	5.32478	5.80924	5.49771	5.39092	5.02503	5.22066	5.08463	5.06759	NC
GB41630	9.66979	9.87777	9.40838	9.48005	9.52617	9.42125	9.30674	9.13629	9.22983	8.62374	8.90313	8.73518	NC
GB41668	9.62359	9.60988	9.72679	9.74266	9.86297	9.77347	9.63093	9.25442	9.27958	9.35315	9.68871	9.18826	NC
GB41671	9.82682	10.1167	9.55716	9.76986	10.0004	9.79834	9.7706	9.50629	9.59355	9.02885	9.1214	9.18056	NC
GB41677	9.97616	10.1045	9.68263	9.66846	10.4034	9.58797	9.53267	9.44351	9.5314	9.43005	9.74329	9.5871	NC
GB41723	7.48682	7.32166	7.59395	7.44146	7.66745	6.97868	6.94367	7.01099	7.10327	6.5942	6.73181	6.47992	NC
GB41728	5.24979	5.29504	5.2904	5.32935	5.26411	4.99011	5.12331	4.71552	4.46743	4.73035	4.40726	4.43904	NC
GB41732	9.26823	8.71829	9.08475	9.37697	9.34691	9.49891	8.62579	8.70503	8.79936	8.8284	8.54265	8.20365	NC
GB41735	8.45726	8.2455	8.82013	8.49443	8.75204	8.60388	8.42145	8.24111	7.96391	7.95466	7.83968	7.55983	NC
GB41773	9.89522	9.65703	10.7725	10.392	10.0469	9.96359	9.77793	9.79196	9.62484	9.49002	9.86366	8.98335	NC
GB41782	7.54529	7.53213	8.27439	8.22015	7.90487	8.16933	7.5783	6.99821	7.3198	7.62338	7.52533	7.37005	NC
GB41783	7.19712	6.93963	6.95126	7.15168	7.3998	7.20845	6.77111	6.41959	6.52456	6.68557	6.85448	6.22098	NC
GB41786	8.8423	9.03559	8.58376	9.01997	8.96242	8.63992	8.32336	8.26705	8.20217	7.67832	8.0893	7.66324	NC
GB41818	7.06177	7.2098	6.79946	6.90873	7.41593	6.84451	6.78245	6.84248	6.93206	6.65493	6.77221	6.6651	NC
GB41836	9.32812	9.31022	9.4121	9.31556	9.32476	9.33295	9.21007	9.04717	9.11356	9.00569	8.72028	8.8412	NC
GB41843	9.59582	9.53326	9.79114	9.58746	9.78793	9.85008	9.47545	9.15681	9.18967	9.36121	9.13225	8.93682	NC
GB41882	9.41957	9.35743	9.36362	9.41365	9.50921	9.29085	9.21499	9.17154	9.19296	9.28121	9.32554	9.13359	NC
GB41912	7.95087	7.2485	8.427	10.1113	8.34027	10.9582	8.24843	7.53162	7.46276	8.57893	8.43724	7.72037	NC
GB41942	7.33459	7.47068	7.18945	7.34258	7.34105	7.19956	7.12327	7.11084	7.15999	6.83476	6.97087	6.6779	NC
GB41945	8.50379	8.45005	7.69545	7.81577	8.29936	7.57538	7.52007	7.51334	7.56461	7.17565	7.70596	6.52339	NC
GB41979	11.3129	11.8306	11.3733	11.3988	11.7981	11.4515	11.3775	11.1736	11.0872	11.1904	11.4677	11.0848	NC
GB41989	6.22242	6.36707	6.52931	6.31212	6.50933	6.45341	6.1094	6.03657	5.99292	5.56755	6.04599	5.9347	NC
GB42150	10.0788	10.142	9.81591	10.1542	9.89823	9.90076	9.83553	9.85526	9.84934	9.55019	9.47696	9.48354	NC
GB42183	9.31068	9.26926	8.99274	8.89805	9.12891	8.52672	8.72411	8.9384	8.88296	8.48651	8.43253	8.36801	NC
GB42184	9.78999	9.59276	9.96409	9.98197	9.68988	9.97849	9.63231	9.50785	9.42589	9.22234	9.05776	9.13031	NC
GB42215	6.1966	6.0824	6.22888	6.26643	5.95611	5.63473	5.76237	5.88883	5.75668	5.62588	5.66867	5.69161	NC
GB42297	11.0345	11.4106	11.175	11.0638	11.3448	11.2025	10.9892	10.9408	10.9664	10.8104	10.9502	11.0624	NC
GB42346	4.63088	4.83015	5.41101	4.37843	5.24222	5.06616	4.30076	4.63512	4.43861	4.47938	4.0885	4.47464	NC
GB42351	10.3327	10.8218	11.3241	10.6302	10.8195	11.212	10.4846	9.83314	10.1904	10.6255	10.0739	9.80062	NC
GB42378	8.05485	8.15707	7.90263	8.01457	8.25089	7.69805	7.79966	7.76525	7.73614	7.67809	7.89453	7.39748	NC
GB42428	7.83554	7.19951	8.13535	7.55457	7.89641	8.66499	7.53351	7.26508	7.08389	7.63866	7.21994	6.35273	NC
GB42447	6.99735	7.03058	6.97024	6.89802	6.93178	7.04472	6.84982	6.99239	6.57019	6.5351	6.45992	6.6423	NC
GB42455	10.0517	9.96135	10.6262	10.5235	9.80432	10.531	9.56432	10.0193	9.85008	9.96431	10.0555	9.8315	NC
GB42475	8.74928	8.70951	9.73689	8.97726	9.46094	9.05527	8.7766	8.87388	8.54623	8.4445	8.47451	8.34521	NC
GB42515	8.39217	8.64358	9.09862	8.81512	8.94945	9.16172	8.33217	8.38078	8.4542	8.49848	8.39624	8.40583	NC
GB42551	7.01281	6.89627	7.27159	7.1677	7.35142	7.28402	6.55889	6.59994	6.16275	6.82539	6.63615	6.41323	NC
GB42564	7.64028	7.97001	7.92326	7.78017	7.74613	7.81906	7.65704	7.61358	7.74307	7.38438	7.27897	7.30799	NC
GB42579	9.34544	9.19602	9.63119	9.83898	9.20168	9.60372	9.23369	8.81896	8.95089	9.27819	9.0953	8.79582	NC
GB42597	6.17891	6.44714	5.99875	6.10969	7.00449	4.8099	4.82335	5.87229	5.10054	4.4147	5.26364	4.63862	NC
GB42607	9.28657	10.577	9.34559	8.55446	10.0038	8.90513	8.59616	8.88139	8.70117	8.56809	8.63801	8.39427	NC
GB42719	8.05087	8.00493	8.15124	8.26023	8.04489	8.2181	7.94757	7.69571	7.79246	7.86395	7.71067	7.64299	NC
GB42732	10.3089	10.3338	10.6188	10.2537	10.2251	10.8561	10.3053	10.0526	10.0801	10.1052	10.2836	9.94981	NC
GB42780	11.1271	11.4679	11.3498	11.2721	11.2555	11.5005	11.2666	10.9697	11.0096	10.7918	10.8477	10.9228	NC
GB42792	12.5328	13.6719	11.6758	12.5986	13.6727	11.6885	11.6568	11.5916	12.1922	11.7146	12.1994	10.989	NC
GB42802	10.0723	10.6229	11.1083	9.28803	10.5957	9.48955	9.61635	9.5473	9.29413	9.24778	9.26318	9.07238	NC
GB42865	9.02355	9.28327	9.11122	9.12986	9.04681	8.7697	8.47683	8.78024	8.65064	8.50801	8.46939	8.50627	NC
GB42878	7.36291	7.48473	7.88497	7.72601	7.62324	7.88379	7.42207	7.361	7.45398	7.28102	6.99978	7.08467	NC
GB42879	10.5828	10.7371	10.3569	10.6044	10.732	10.4411	10.3767	10.3383	10.1961	9.9029	9.93772	9.92239	NC
GB42891	4.98952	5.41089	6.44803	5.88825	5.18432	5.89106	4.71335	4.87768	4.73254	5.15601	4.4322	4.37056	NC
GB43006	10.4381	10.2252	11.5625	11.7946	10.9255	12.1686	10.7162	10.3836	10.1657	10.9432	10.3412	9.87218	NC
GB43015	7.9859	8.14627	8.00579	8.38166	8.11543	7.87961	7.90768	7.6553	7.6381	7.58664	7.82975	7.4973	NC
GB43053	13.6904	14.086	13.3036	13.8543	14.0943	13.237	13.2748	12.9377	13.2706	13.1111	13.1935	12.5622	NC
GB43088	11.4914	11.5863	11.5059	11.4303	11.5221	11.6137	11.3495	11.3345	11.2733	11.0919	11.1959	11.0851	NC
GB43095	9.57318	9.36783	9.79258	9.7763	9.51781	9.28587	9.14722	9.37781	9.22092	9.20237	9.06004	9.07663	NC
GB43112	14.8947	14.539	15.1944	15.0103	14.9687	14.6103	13.4486	14.4432	14.5293	13.4949	13.6841	14.1733	NC
GB43143	8.71483	8.62605	9.12031	8.98802	8.81673	8.56833	8.24319	8.11071	8.19258	8.41607	8.15606	7.9849	NC
GB43198	12.2114	12.4086	11.5878	12.0173	12.4335	11.6717	11.6986	11.65	11.8643	11.3654	11.6075	10.9578	NC
GB43208	10.9554	10.7819	11.1671	10.8202	11.3107	10.8316	10.7147	10.7236	10.8818	10.4009	10.5852	10.4023	NC
GB43230	7.30051	7.41105	6.87029	6.80376	7.37753	6.83745	6.82781	6.85599	6.9438	6.57783	6.48602	5.96378	NC
GB43302	12.9494	12.7654	13.0114	13.1105	13.0268	12.9594	12.6935	12.7856	12.8135	12.7082	12.5437	12.4605	NC
GB43575	7.16527	7.48986	8.64411	8.35669	7.52279	8.7734	7.58557	7.24189	7.00949	7.55783	6.88685	7.5898	NC
GB43576	6.42219	6.68784	7.13	7.36782	6.70358	7.48637	6.77694	6.22491	6.29765	6.48024	6.18456	6.46408	NC
GB43579	7.52368	7.07353	8.95313	7.99821	7.60858	8.0504	7.42211	7.44381	7.28665	7.41943	7.20413	6.85934	NC
GB43617	7.67957	7.70849	7.88463	7.66855	7.66004	7.93519	7.66152	7.2236	7.25736	7.40934	7.39851	7.19865	NC
GB43618	14.2823	14.8667	13.6988	14.3441	14.9995	13.7062	13.6302	13.637	13.8459	13.6436	14.102	13.3183	NC
GB43643	10.0734	10.4481	10.0126	10.082	10.3626	9.94518	9.80221	9.65545	9.73652	9.38257	9.35343	9.22115	NC
GB43689	8.88724	8.16309	8.70042	10.7988	8.98279	12.4576	9.41758	8.34732	8.24105	9.23311	8.88943	8.51079	NC
GB43712	8.4853	8.48765	8.85429	8.66378	8.61571	8.70448	8.21357	8.04641	8.03898	7.59498	7.47456	7.75229	NC
GB43789	7.29676	9.18582	7.04348	7.0258	8.17366	6.92728	6.72528	6.856	6.62379	6.98185	6.41495	6.77808	NC
GB43855	9.68444	9.67122	9.90625	9.70757	9.80016	10.1074	9.64788	9.52199	9.56114	9.41434	9.43828	9.51736	NC
GB43870	10.1453	9.97532	10.5685	10.778	10.352	10.466	10.0016	9.65162	9.88389	9.98121	9.83583	10.0487	NC
GB43953	9.5994	9.71861	10.0374	10.015	9.81287	9.63789	9.4916	9.5442	9.3244	9.47474	9.3745	9.14356	NC
GB43963	7.61013	7.89172	8.32839	7.81044	7.9611	7.92942	7.7186	7.36041	7.53733	7.49916	7.76303	7.4459	NC
GB44016	9.04534	9.21445	9.41928	9.16889	9.15138	9.38549	9.07914	8.97064	9.06234	8.85136	8.81585	8.95332	NC
GB44021	10.8543	10.6389	10.6307	10.879	10.8111	10.6945	10.6981	10.0966	10.1035	10.2921	10.2783	9.78611	NC
GB44064	8.8672	8.94659	8.59335	8.88043	9.55618	8.53021	8.66497	8.30411	8.50033	8.19844	8.51682	7.83861	NC
GB44091	12.2363	12.5079	12.2743	12.6414	12.419	12.054	12.2245	11.7766	11.8126	11.6513	11.7737	11.266	NC
GB44093	5.99995	6.53098	6.70331	6.02914	6.00529	6.46385	5.905	5.81864	5.80804	6.02811	5.82198	5.77026	NC
GB44117	5.92115	5.87462	7.13985	6.97879	6.34012	6.39578	5.99744	6.17938	5.97676	6.051	5.74697	5.76292	NC
GB44118	7.08992	7.29242	7.19463	7.11729	7.55556	6.7579	6.67988	6.70227	6.83179	6.14426	6.1087	6.16702	NC
GB44146	9.34836	9.42889	9.69126	9.58469	9.7963	9.30674	9.14409	9.04805	9.04999	9.1192	8.95991	8.54937	NC
GB44147	12.1582	12.1526	12.0142	12.2153	12.3774	12.219	12.1301	11.8541	11.8488	11.7409	11.8525	11.5041	NC
GB44155	6.33017	6.25597	7.40569	6.83553	6.73601	6.60422	5.99141	6.3105	6.15361	6.11517	6.19885	6.15549	NC
GB44187	8.43162	8.56689	8.48287	8.58158	8.53326	8.30986	8.43929	8.02202	8.16333	8.08103	8.10334	7.83352	NC
GB44189	8.34817	8.7992	8.84155	8.93203	8.46935	9.0946	8.68653	8.13347	8.24173	8.23715	8.04251	8.17089	NC
GB44192	7.84796	8.03902	7.9532	8.27768	8.36617	7.72738	7.33735	7.46266	7.6839	7.40773	7.47061	7.16526	NC
GB44198	11.3818	11.4326	11.5347	12.064	11.6367	12.0633	10.9976	11.3035	11.4931	11.153	10.9979	11.0645	NC
GB44203	9.6313	9.64448	9.23773	9.47158	9.79265	9.51717	9.3636	9.25382	9.37346	9.02276	9.24517	9.14315	NC
GB44205	11.2739	11.44	11.2459	11.2408	11.4709	11.5975	11.4484	11.0437	11.1173	10.8787	11.046	10.8385	NC
GB44291	8.8723	8.92164	9.31178	9.21169	8.8076	9.28111	8.8288	8.79081	8.73416	8.80414	8.59873	8.66634	NC
GB44430	10.114	10.796	10.2507	10.4089	10.5166	10.2055	9.96216	9.91856	9.98596	9.91498	10.1521	9.7651	NC
GB44431	10.1641	10.3014	10.3524	10.1518	10.3093	10.5312	10.2175	10.0877	10.0238	9.96127	9.97843	10.0859	NC
GB44493	7.96693	8.11684	8.37228	8.0245	8.21715	7.75783	7.80968	7.49215	7.60173	7.63059	7.59595	7.12293	NC
GB44502	10.3626	11.0651	10.2046	10.7153	10.7767	10.1204	9.88216	9.4306	9.83703	10.1369	10.3762	9.26991	NC
GB44588	11.0117	11.1128	10.6274	10.955	11.0642	10.8437	10.684	10.4273	10.4764	10.1538	10.3125	10.119	NC
GB44589	4.60047	4.79322	5.15945	4.98868	5.04089	5.08828	4.75052	4.41183	4.56215	4.50524	4.37692	4.57516	NC
GB44673	8.72172	8.67036	8.96276	8.87091	8.74361	8.64761	8.5506	8.48394	8.45631	8.55262	8.55743	8.47682	NC
GB44703	10.1892	10.4714	10.5123	10.2239	10.5253	10.577	10.2481	9.91561	9.85143	10.0108	9.92828	10.0321	NC
GB44710	8.44323	8.31977	9.17424	10.3447	9.10049	10.0187	8.05284	7.73634	7.74061	9.01217	8.48441	7.93609	NC
GB44774	6.27479	6.27664	6.91958	6.93951	6.72908	6.90085	6.44724	5.80452	5.74862	6.42461	6.33321	5.92209	NC
GB44842	10.3359	11.0874	9.74488	10.4125	11.1635	9.91782	10.1058	9.81859	10.243	9.83735	9.97582	9.6407	NC
GB44860	7.79739	8.12886	7.37442	7.66368	7.90063	7.36495	7.40826	6.71633	7.11411	6.94919	7.20832	6.39178	NC
GB44873	8.59527	8.70028	8.52598	8.51198	8.49549	8.54425	8.50934	8.17957	8.0568	8.22538	8.30043	8.19049	NC
GB44890	10.8713	11.1588	10.6864	10.8187	11.078	10.7949	10.7404	10.6819	10.6319	10.4228	10.5253	10.5369	NC
GB44935	9.70849	9.75777	9.63373	9.68892	9.66321	9.82917	9.72804	9.51862	9.48978	9.46074	9.52176	9.45949	NC
GB44991	10.3733	10.4171	10.4008	10.5436	10.2329	10.3599	10.192	10.2972	10.2202	10.0017	9.95109	10.1382	NC
GB44996	6.74773	7.20538	7.27395	8.20666	8.0765	8.56388	6.83014	6.52067	6.40704	6.61377	6.69938	6.23937	NC
GB45009	8.72053	9.09166	8.64907	8.6181	8.84117	8.65522	8.65961	8.45485	8.37965	8.15439	8.17021	8.1165	NC
GB45057	8.28428	8.46283	8.88683	8.77612	8.65264	8.64239	8.19508	8.02376	7.96999	8.50842	8.12846	7.96001	NC
GB45073	10.5381	10.3563	11.3662	11.2972	10.947	10.6919	9.98216	10.0312	10.0027	10.2423	10.4352	9.8685	NC
GB45110	8.76431	8.81154	8.10369	8.36534	9.11334	8.08569	7.98801	8.05264	8.1157	7.70606	8.20624	7.40603	NC
GB45114	10.439	10.6157	10.439	10.5312	10.5301	10.4191	10.292	10.0701	10.1406	10.2153	10.2064	9.99013	NC
GB45141	10.8313	10.9359	10.5788	11.0786	10.7827	10.2061	10.3916	10.2442	10.4155	10.3884	10.4783	9.87531	NC
GB45142	10.0761	10.4112	9.62437	9.96469	10.5129	9.29879	9.42573	9.74924	9.37093	9.2613	9.23515	8.84113	NC
GB45147	9.93056	10.06	11.1706	10.534	10.2213	11.0198	10.2863	10.0458	9.70539	10.0956	9.89519	9.74584	NC
GB45148	10.5026	10.5706	10.5543	10.6346	10.7827	10.773	10.4864	10.2752	10.1779	10.2366	10.2995	9.78304	NC
GB45151	10.5372	10.2084	11.4767	11.0191	10.6621	10.7527	10.2664	10.5924	10.0645	9.98437	10.0248	9.97044	NC
GB45152	11.6701	11.3967	12.2556	11.7998	11.8237	11.4566	11.2132	11.4868	11.0325	10.7212	11.0312	10.7533	NC
GB45153	5.92073	6.72798	6.3584	6.31612	6.36901	5.92699	5.70707	5.93285	5.56465	6.05478	5.8992	5.72044	NC
GB45193	8.70333	8.48932	8.69468	8.76242	8.83247	8.95595	8.04559	8.11759	8.05634	8.5323	8.38354	7.98551	NC
GB45247	9.63224	9.63117	9.48307	9.52691	9.6207	9.35475	9.34341	9.45391	9.37566	9.33519	9.2597	9.25491	NC
GB45281	9.94335	9.95417	9.94912	10.0462	10.0108	10.0167	9.86486	9.68629	9.71934	9.67812	9.67682	9.57882	NC
GB45335	8.82095	9.23268	8.54531	8.86292	9.75916	8.98473	8.45523	8.48864	8.38013	8.31836	8.14343	8.16923	NC
GB45336	6.89573	7.38244	6.08512	7.1223	7.60269	7.08988	6.26149	6.53029	6.31817	6.28213	6.39852	6.1834	NC
GB45348	11.5488	11.8395	12.011	11.64	11.8825	11.7692	11.7437	11.4738	11.4792	11.3384	11.522	11.5113	NC
GB45373	8.54752	8.67302	8.67421	8.79239	8.4305	8.50567	8.39102	8.29948	8.30741	8.36068	8.27253	8.22867	NC
GB45437	6.90805	7.1178	7.61216	6.56739	7.07416	7.4856	6.96837	6.40688	6.60129	6.29574	6.56985	6.64142	NC
GB45644	7.31451	7.28878	6.43262	7.25116	7.49235	6.90225	6.79614	6.47724	6.34635	6.27608	6.5968	6.19209	NC
GB45690	8.19695	8.25799	8.76276	8.74087	8.54985	8.82682	8.02615	7.94386	7.64543	7.99658	8.13092	7.99239	NC
GB45720	8.61468	8.93663	8.84661	8.72631	8.90961	9.03213	8.81807	8.40852	8.40997	8.33988	8.45243	8.25742	NC
GB45732	8.33167	8.24456	8.72908	8.72255	8.32918	7.75765	7.98487	7.86507	7.73652	7.6746	7.90495	7.4457	NC
GB45758	9.52721	10.2561	10.6856	9.54319	10.2601	9.74386	9.54152	9.07507	9.23162	9.112	9.40266	9.6444	NC
GB45771	4.03538	4.57279	4.34099	3.74978	4.32046	4.01788	3.50994	3.94455	3.21418	3.31944	3.55245	3.6697	NC
GB45927	7.01596	7.35322	7.17885	7.70692	6.94552	7.13309	7.07971	6.63201	6.39122	6.61487	6.95801	6.37759	NC
GB45937	11.0159	11.1861	10.7655	11.4689	11.2546	10.6154	10.5945	10.3863	10.6185	10.6374	10.8382	10.1465	NC
GB45943	12.4838	12.4774	12.9181	12.9087	12.7792	12.7721	12.077	12.2429	12.2097	11.8989	11.9052	11.8131	NC
GB45968	12.2915	12.3508	13.0005	12.8466	12.5874	12.6589	11.8846	12.2883	12.1783	11.761	11.7001	11.9111	NC
GB46014	7.52297	7.73952	7.74138	7.6585	7.5741	7.92094	7.58124	7.31019	7.25187	7.25336	7.17606	7.4667	NC
GB46066	9.86158	9.83247	9.83194	9.69463	9.90281	10.0327	9.71868	9.60875	9.6413	9.4382	9.37614	9.52299	NC
GB46118	10.1599	10.1664	10.3867	10.3218	10.1827	10.1953	9.87921	10.1066	9.91879	10.1003	9.81841	9.73379	NC
GB46156	6.85718	7.16755	7.35558	6.94926	7.16581	7.20252	6.7645	6.40501	6.62007	6.71312	6.78616	6.17894	NC
GB46224	8.22377	9.55882	8.64045	7.39226	8.47342	8.13873	8.61838	7.01249	7.04209	7.71692	7.30139	6.55706	NC
GB46281	3.36395	3.80439	3.06936	4.08248	4.33705	3.81047	2.71373	2.98061	3.23666	3.35916	3.38037	2.84706	NC
GB46362	8.87166	9.18902	8.45515	8.53897	8.89897	8.10745	8.10739	8.14504	8.3374	7.65781	8.03722	7.74696	NC
GB46410	4.4226	4.15586	5.253	4.5086	4.20538	5.50431	4.26788	4.02228	3.90862	4.29411	4.21801	4.29561	NC
GB46411	5.61794	5.3145	6.2901	5.58368	5.43619	6.72631	5.58315	5.23538	5.21632	5.19019	5.31626	5.45573	NC
GB46431	9.48348	9.53283	9.9391	9.78894	9.58927	10.1133	9.59041	9.31203	9.45155	9.38406	9.25325	9.52447	NC
GB46479	8.83046	8.89507	8.85134	8.83814	8.85511	9.02749	8.73046	8.54163	8.52417	8.3796	8.10765	8.31033	NC
GB46481	11.2272	11.2805	11.3773	11.3273	11.3432	11.6525	11.2837	11.1242	11.118	10.9625	10.8568	11.1361	NC
GB46564	13.0801	13.4714	13.2328	13.3604	13.5177	12.9505	12.9409	12.8701	12.7895	12.4685	12.5116	12.4594	NC
GB46565	12.679	13.3463	12.5444	12.7923	13.3109	12.5509	12.5312	12.3007	12.424	12.4687	12.7335	12.0987	NC
GB46581	8.48102	8.69897	8.43834	8.58071	8.53889	8.3645	8.20551	8.23648	8.01249	7.87414	7.60759	7.62048	NC
GB46630	11.2433	11.2559	11.4976	11.4538	11.3945	10.9663	10.905	11.0772	10.982	10.9336	10.5297	10.5624	NC
GB46694	2.56191	2.40903	2.33622	2.75388	2.75187	2.27323	2.07516	2.31885	1.9199	2.17027	2.09935	1.98469	NC
GB46696	8.83486	8.95383	9.2692	9.19253	8.91987	9.08028	8.80027	8.52142	8.69954	8.8347	8.7788	8.3333	NC
GB46713	13.0254	12.9851	13.7456	13.4035	12.9639	13.5522	13.1191	12.7955	12.8536	13.03	12.7977	12.8392	NC
GB46795	9.36023	9.1464	9.33302	9.45167	9.31134	8.98662	8.91212	8.96069	8.95355	8.80228	9.05989	8.91913	NC
GB46817	12.9948	12.8137	12.835	12.7143	13.0687	12.3083	12.3733	12.8022	12.4319	11.8465	12.3481	11.6495	NC
GB47049	8.9911	9.12781	9.00373	9.22215	9.30904	9.05312	8.92232	8.68931	8.80847	8.74487	8.81882	8.66351	NC
GB47140	7.86872	7.91836	9.0059	7.86119	8.26758	8.09788	7.75532	7.49444	7.70536	7.83262	7.52295	7.67081	NC
GB47189	10.1549	10.0942	10.2885	10.2651	10.0979	10.2731	10.1372	9.87944	9.95445	9.96567	9.95396	9.91755	NC
GB47274	5.98817	6.0652	6.78027	6.22846	6.0665	6.2397	5.7669	6.11809	6.07032	5.65558	5.30207	5.52621	NC
GB47301	9.23178	9.662	10.1007	9.94963	9.86106	10.2738	9.03733	9.48075	9.472	9.53038	9.2549	8.89964	NC
GB47302	6.34489	6.50413	6.62617	6.31611	6.8692	6.46409	6.24235	6.00916	6.03468	5.81564	6.34151	5.68039	NC
GB47387	5.3249	5.42613	5.37273	5.46784	5.7605	5.54661	5.24956	4.93082	4.79221	4.54765	4.77439	4.5727	NC
GB47443	7.66826	7.76181	7.95735	7.81302	7.46759	7.99314	7.71207	7.55686	7.41588	7.51645	7.34083	7.32625	NC
GB47470	4.04594	3.58915	4.93182	4.46778	3.99708	4.38229	3.99072	3.57596	3.45228	3.60795	3.81179	3.55326	NC
GB47474	8.4361	8.83819	8.71933	8.55616	9.04292	8.71517	8.46847	8.03674	8.23414	8.11991	8.1104	8.1951	NC
GB47499	7.82009	8.10324	7.74935	7.56999	7.21374	7.30642	7.6078	7.17371	7.30792	6.71051	7.0113	6.71419	NC
GB47502	11.0778	11.2593	11.3685	11.3372	11.34	11.1499	10.937	10.7901	10.8939	10.8355	10.8165	10.6671	NC
GB47508	5.64457	5.67706	6.50219	6.07789	5.83423	5.7519	5.12177	5.21425	5.00292	5.75281	5.19622	5.83988	NC
GB47509	6.37107	6.46875	6.2891	6.35126	6.12865	6.00382	5.60447	6.07849	5.89184	5.67861	5.91951	5.8072	NC
GB47527	3.75331	3.69792	3.64388	2.91111	3.38648	3.51462	2.59167	3.06151	2.68906	2.92724	2.94382	2.81693	NC
GB47635	10.6571	10.7889	10.5213	10.6023	10.8548	10.597	10.5349	10.342	10.4561	10.2397	10.2418	10.1314	NC
GB47657	8.93453	9.11818	8.90886	8.88841	9.11022	9.15922	8.86383	8.77402	8.69133	8.73212	8.79927	8.79422	NC
GB47694	9.61024	9.77245	9.55177	9.71695	9.99665	9.89579	9.49106	9.46976	9.44011	9.57979	9.38271	9.00624	NC
GB47791	6.99115	6.9448	7.16438	7.0532	7.09572	6.96972	6.85721	6.62867	6.84189	6.60112	6.54518	6.1318	NC
GB47885	5.31953	4.97707	6.43101	6.10696	5.66923	6.8405	5.45876	4.84513	4.79505	5.77257	5.04836	4.66902	NC
GB47924	4.41359	4.87754	3.37358	3.68758	4.61042	4.0499	3.7962	3.91667	3.66835	3.15903	3.53247	3.13844	NC
GB47938	9.78551	9.77591	10.3866	10.2679	10.0737	9.74812	9.6351	9.4478	9.26227	9.13438	9.58001	8.69259	NC
GB47947	11.8144	12.9	11.4345	12.3164	12.4144	11.4406	11.5958	11.4436	11.6473	10.9716	11.3538	10.8408	NC
GB47949	10.8362	10.8169	10.4625	10.7949	10.8813	10.2134	10.3962	10.1115	10.4226	10.1107	10.5314	9.914	NC
GB47970	7.17883	7.42515	7.98745	7.3428	7.51185	7.71067	7.01974	7.19836	7.03861	6.86958	6.87779	6.72932	NC
GB47992	7.49359	7.69414	7.58957	7.62538	7.70318	7.77184	7.45652	7.48776	7.29493	6.87049	6.7022	7.13905	NC
GB48029	8.62151	9.07792	9.50602	9.14402	9.46601	9.51515	8.46811	8.12139	8.0452	8.29752	8.29558	7.89324	NC
GB48046	6.63271	6.731	5.89993	6.12283	6.44404	6.88699	6.35595	5.77616	6.27216	5.69789	6.04537	5.30462	NC
GB48052	13.171	13.4336	12.519	13.0728	13.2446	12.6617	12.6237	12.76	12.7711	12.2105	12.3017	12.0518	NC
GB48060	6.61644	6.37148	6.16213	6.37136	6.5538	6.14774	5.73035	5.85443	5.74425	5.68996	5.70299	5.56046	NC
GB48140	9.5593	9.6856	9.83504	9.97206	9.59921	9.49037	9.45412	9.17094	9.23433	9.26543	9.22017	8.99829	NC
GB48145	9.23369	9.49991	9.42899	9.40241	9.39694	9.46468	9.27425	9.12043	9.07348	8.97803	8.88592	8.89489	NC
GB48150	10.5242	10.4484	10.3694	10.4656	10.5308	10.715	10.5222	10.3945	10.2173	10.1611	10.2388	10.1781	NC
GB48161	8.75845	8.27984	8.88823	9.12994	8.90975	8.60647	8.01455	8.32908	8.05921	7.84145	8.0889	7.62088	NC
GB48194	7.34515	8.08553	8.02927	7.52378	8.17304	8.12014	7.43454	7.23548	6.91757	7.28629	7.3565	7.10466	NC
GB48215	9.36634	9.31773	9.58027	9.5604	9.57047	9.59188	9.3907	9.07588	9.19114	9.17184	9.45494	9.0418	NC
GB48229	9.22713	9.93066	10.3564	10.4607	9.71245	10.0879	9.07513	9.04223	9.03427	9.59195	9.58171	8.79563	NC
GB48260	13.5871	13.7232	14.0651	14.1017	14.1946	13.5688	12.7768	13.0394	12.9828	12.4433	12.8732	12.6687	NC
GB48312	8.88005	9.10746	8.95643	8.92631	9.13067	9.23019	8.93566	8.90311	8.76504	8.58782	8.58175	8.72035	NC
GB48366	12.5317	12.6134	13.0217	12.9151	12.6871	12.997	12.5195	12.5451	12.4965	12.4574	12.3759	12.4182	NC
GB48387	5.16083	5.00752	4.75877	4.66841	4.98264	4.62403	4.52027	4.63082	4.82362	4.11274	4.42376	4.16286	NC
GB48425	8.18292	8.16356	8.60342	8.57927	8.31807	8.14301	7.86142	8.07941	8.05123	7.94912	7.75572	7.76141	NC
GB48443	5.32352	5.92727	6.87227	6.41895	5.6074	6.2576	5.50757	5.12484	4.79497	5.90328	5.39675	4.90197	NC
GB48474	10.0244	10.0105	10.3723	10.2776	10.1077	9.92432	9.67644	9.59274	9.56206	9.15657	9.35008	8.74555	NC
GB48497	9.55581	9.395	10.0493	9.81962	9.65592	9.91405	9.32762	9.4383	9.26645	9.17028	9.05235	9.53207	NC
GB48539	8.96093	9.58845	9.0375	9.19575	9.13372	8.71622	8.69386	8.50134	8.57655	8.90412	8.93017	8.24243	NC
GB48639	5.1508	5.47787	5.18897	5.45223	5.29875	5.25978	4.6159	4.87616	5.14021	4.9354	4.84876	4.77658	NC
GB48828	8.19791	8.42361	7.99602	8.11104	8.21299	8.08775	7.92016	7.83826	7.80594	7.57229	7.57649	7.53332	NC
GB48836	10.8867	11.0896	10.6391	10.7919	11.0938	10.7366	10.746	10.3976	10.4058	10.1597	10.3623	10.0925	NC
GB48861	15.2096	14.9437	15.3409	15.4718	15.659	15.2224	14.714	14.9354	14.6469	14.3381	14.7006	14.2429	NC
GB48881	9.38081	9.49857	10.3677	10.5606	10.2209	11.0434	9.41247	9.03062	9.04395	9.7862	9.74316	9.00383	NC
GB48912	5.78439	6.10661	5.46343	5.45245	5.63066	5.14368	5.17932	5.06509	5.49714	4.78835	4.98881	5.01565	NC
GB48913	6.69163	7.08933	6.03834	6.30529	6.69194	5.77573	5.80096	6.34517	6.29303	5.78922	5.75835	5.88528	NC
GB48914	7.89671	8.02609	6.61415	7.13375	7.82793	6.42841	6.87353	6.96338	7.09289	6.55205	6.68947	6.49127	NC
GB48935	7.15974	7.01833	7.51145	7.43096	7.23232	6.9305	6.82835	7.18527	6.90256	6.53268	6.54334	6.39587	NC
GB48967	8.62859	8.50399	8.54724	8.951	8.60544	8.5046	8.06909	8.03531	7.91921	7.84992	8.01273	7.9406	NC
GB48983	9.14127	9.25467	8.89027	9.06241	9.11803	8.91438	8.80962	8.63442	8.59249	8.72248	8.88938	8.45	NC
GB49010	6.31834	6.30024	7.12885	6.55825	6.26558	6.56432	5.97725	5.81951	5.73497	6.27484	6.06007	5.89508	NC
GB49031	12.2074	12.1885	12.0682	12.2011	12.3263	12.1858	12.1317	11.9338	11.9846	11.76	11.9354	11.6208	NC
GB49154	7.44591	7.33449	7.99002	7.67515	7.68104	7.87172	7.58249	7.16866	7.14581	7.39072	7.24949	7.18464	NC
GB49233	11.5525	12.0928	11.0011	11.555	11.9047	11.0107	11.0444	11.0043	10.9541	10.4615	10.8559	10.3083	NC
GB49268	8.60724	8.717	8.63635	8.89277	8.70484	8.20261	8.43757	8.24641	8.19321	8.47613	8.33167	7.81068	NC
GB49320	13.8302	14.1156	13.413	14.1587	13.9032	13.201	13.2785	13.3126	13.3644	13.0959	13.5251	12.8212	NC
GB49321	12.8013	12.7304	12.9502	13.4723	13.2798	13.5323	12.3955	12.1512	12.0875	12.6892	12.8475	11.6699	NC
GB49336	8.44174	8.69264	9.90751	8.99181	8.61385	9.29749	8.46395	8.19731	8.18691	8.64876	8.11616	8.47517	NC
GB49372	8.87747	9.06249	9.0794	8.73956	9.22157	9.10378	8.87949	8.58549	8.6128	8.58495	8.74676	8.60465	NC
GB49388	8.85447	8.90092	8.98267	8.90968	8.90323	8.96806	8.79939	8.79728	8.60768	8.62529	8.6508	8.46103	NC
GB49456	9.93367	10.2327	10.0594	9.85873	10.2612	10.0198	9.77122	9.68273	9.7038	9.59806	9.8129	9.60553	NC
GB49544	10.7598	10.4883	10.3694	11.4045	11.0569	13.5414	10.3686	10.0247	10.2061	10.0892	9.60029	9.64577	NC
GB49567	9.70682	9.84237	9.85842	10.0908	9.7931	9.72401	9.25698	9.23024	9.03474	9.11994	9.15961	8.71976	NC
GB49590	9.64124	10.0296	8.82919	9.19788	10.1767	8.86877	8.81185	8.94882	9.28819	8.78697	8.99116	8.48436	NC
GB49657	9.59602	9.76518	9.88549	9.82719	9.80301	9.23637	8.97965	9.41098	9.25162	9.13368	8.90656	9.05886	NC
GB49727	4.23577	4.29909	4.21951	4.60499	4.25318	4.46646	4.11168	3.7231	3.90581	4.03257	3.76032	3.87338	NC
GB49750	6.18141	6.08827	6.74114	7.56381	6.40871	8.49852	6.56035	6.0667	6.16545	5.88261	6.0276	6.06441	NC
GB49755	10.3023	10.4316	10.3277	10.5606	10.264	10.0279	9.97367	10.1872	10.0299	9.9816	9.73883	9.75598	NC
GB49778	5.95554	6.23079	5.78848	5.66241	5.92577	5.39802	5.35577	5.81223	5.34374	4.96458	5.41415	4.88966	NC
GB49794	7.51983	7.79124	8.30622	8.11039	7.79651	7.78075	7.48176	7.5933	7.31054	7.64328	7.27315	7.24489	NC
GB49826	7.89936	7.87066	9.1052	8.8922	8.41749	9.74761	7.84169	7.96781	7.6565	8.00486	7.55141	8.20454	NC
GB49836	6.51224	6.44246	6.66547	6.7149	6.56812	6.67416	6.45458	6.33468	6.14233	6.47179	6.3569	6.00189	NC
GB49854	12.1704	10.7893	11.4276	12.6158	12.612	12.7625	11.5456	11.1025	10.5196	10.9707	11.1696	9.77709	NC
GB49869	8.1457	7.875	9.21231	8.47628	8.07297	8.89779	7.96679	7.73373	7.7256	8.02985	7.53529	7.99907	NC
GB49902	5.91368	6.07642	7.20661	6.35145	6.08041	7.07443	6.33367	5.96953	5.95419	6.04301	5.92324	6.03634	NC
GB49937	10.1118	10.0778	10.9211	11.1227	10.5317	12.0993	10.4222	10.0159	9.91972	10.6029	10.2889	10.0216	NC
GB49977	8.1246	8.34168	8.37746	8.43266	8.23414	8.01215	8.03446	8.10654	7.78305	7.9129	8.1254	7.48489	NC
GB49990	10.9534	11.0019	11.3977	11.3709	10.8765	11.4158	11.0173	10.7818	10.8098	10.8154	10.5616	10.7185	NC
GB49991	10.9643	11.0944	10.5561	11.0002	11.1411	10.8638	10.7784	10.4827	10.6374	10.2934	10.5306	10.1592	NC
GB49994	12.287	12.468	12.2764	12.4616	12.5783	12.3745	12.3351	12.2098	12.199	12.0824	12.2535	11.931	NC
GB50060	3.43674	3.83115	2.808	3.13489	5.46694	2.6559	2.91618	3.02719	2.88912	2.93596	3.08163	2.86519	NC
GB50170	6.15396	5.90512	7.5571	7.21309	6.12745	6.98008	6.1736	5.89641	6.19728	5.98284	5.94668	5.5939	NC
GB50171	7.29915	7.30567	8.13326	7.9025	7.47115	7.5548	6.91291	7.09289	6.94768	6.57644	6.70085	6.379	NC
GB50177	8.06266	8.26943	8.03503	8.02505	8.37537	8.14192	8.06794	7.81705	7.6302	7.64183	7.58424	7.55168	NC
GB50224	9.90728	9.80092	9.91095	10.1018	9.77667	10.103	9.94665	9.29497	9.46719	9.386	9.53598	9.39631	NC
GB50238	6.96975	8.43451	6.91694	6.96165	8.05585	6.4578	6.6484	6.48863	6.88829	6.84963	6.67798	6.48294	NC
GB50247	7.64081	7.64521	7.73934	7.86345	7.88976	7.61763	7.49461	7.32213	7.49426	7.41176	7.32574	7.07973	NC
GB50274	10.5358	10.5857	10.846	10.6415	10.6054	10.9391	10.4592	10.4441	10.4341	10.4123	10.2962	10.5035	NC
GB50289	10.4223	10.4731	10.5021	10.4123	10.421	10.5107	10.3499	10.2968	10.2627	10.1757	10.1671	10.1447	NC
GB50301	6.75712	7.00087	6.17535	6.61567	6.46989	6.03312	6.12028	6.39818	6.23298	5.9735	6.00186	5.8731	NC
GB50303	10.3429	10.3232	10.4612	10.6261	10.505	10.3268	10.0902	10.1888	10.2278	10.185	10.1546	10.0165	NC
GB50360	11.7599	12.1309	11.6687	11.7198	11.9467	11.7009	11.6482	11.4397	11.5301	11.1054	11.4029	11.0961	NC
GB50366	8.02591	7.88369	8.04623	7.83369	7.73688	7.94057	7.81774	7.68734	7.72188	7.75158	7.69882	7.62297	NC
GB50388	5.24022	5.31167	5.15934	5.40319	5.26422	5.10212	4.9251	4.48145	4.49085	5.11044	4.91607	4.63249	NC
GB50439	8.897	8.42261	10.1392	9.51574	9.26707	9.22637	8.47095	8.90304	8.75701	8.4679	8.46383	8.19755	NC
GB50441	4.68964	5.05941	6.74822	5.5879	4.98251	5.54916	4.68436	4.79029	4.59102	4.53193	4.41576	4.88587	NC
GB50453	10.8716	10.4378	11.788	11.4513	11.0812	11.0566	10.607	10.8616	10.7899	10.3954	10.4239	10.3118	NC
GB50509	8.83164	8.52182	8.90985	8.59274	8.87914	8.11412	8.05668	8.26842	8.05341	7.52117	7.96318	7.9014	NC
GB50525	9.14063	8.85789	9.51282	9.49083	9.36384	8.61313	8.52796	9.07863	8.92607	8.65885	8.7598	8.4823	NC
GB50531	6.72987	6.75287	7.49788	7.5531	7.08697	7.86586	6.40305	6.41434	6.73775	6.84219	6.60972	6.42313	NC
GB50610	12.7029	12.3918	12.5398	12.7658	12.9722	11.8166	12.059	12.3582	12.0068	11.3377	11.7294	11.0224	NC
GB50655	7.47704	6.83772	8.08444	7.77955	7.69554	8.16493	6.76561	7.07942	7.23358	7.31666	6.98592	6.69503	NC
GB50672	11.5024	11.6604	11.1263	11.3662	11.5784	11.089	11.0079	11.0266	10.9782	10.514	10.6854	10.497	NC
GB50772	10.1518	10.2305	10.6406	10.5737	10.4066	9.92483	9.90395	10.0753	9.97518	9.97193	9.64331	9.67581	NC
GB50795	7.11597	7.85319	6.96337	6.85731	7.22485	6.3641	6.50493	6.5528	6.39198	6.49544	6.47276	5.87129	NC
GB50819	8.17418	8.50931	7.76921	8.17859	8.33864	7.83063	7.87648	7.88672	7.7664	7.5201	7.59763	7.60436	NC
GB50828	6.6945	6.64657	8.34115	7.60552	6.58844	6.7031	6.3375	6.41948	5.99373	6.4938	6.68892	6.14547	NC
GB50859	5.15758	5.13927	4.75417	4.87652	5.23915	4.43742	4.5037	4.53618	4.61994	4.14302	4.24068	4.50828	NC
GB50865	6.7177	6.57669	7.43872	7.27851	7.06448	7.23462	6.53569	6.17363	6.29449	6.48528	6.44332	6.05255	NC
GB50866	7.46668	7.5853	8.87828	8.1326	7.69016	8.01635	7.48792	7.41885	7.20911	7.43345	7.29477	7.10305	NC
GB50874	9.12784	9.40578	8.64464	9.21355	9.39261	8.66447	8.58366	8.56815	8.71836	8.3375	8.61918	7.8746	NC
GB50902	13.4902	14.1895	13.3651	13.5741	14.0799	13.3817	13.2963	13.1446	13.3144	13.3107	13.5339	12.9853	NC
GB50929	9.64351	9.86634	9.84277	9.87099	9.70938	10.0179	9.80212	9.44173	9.58105	9.57201	9.59647	9.47849	NC
GB50931	8.707	8.72877	9.22083	9.18517	8.93397	8.78709	8.50065	8.50517	8.17112	8.07967	8.38136	8.08147	NC
GB50942	13.5322	13.7987	13.5197	13.4942	13.5972	13.5499	13.3543	13.2311	13.2612	12.8712	12.6958	13.0098	NC
GB50943	11.0873	12.2033	10.3407	11.0581	12.0725	10.1149	10.1946	10.4807	10.6661	10.5425	11.1256	10.1367	NC
GB50962	7.58112	7.79777	8.49268	8.18008	7.7627	8.00867	7.42167	7.5504	6.94412	7.08223	7.15333	6.64987	NC
GB50970	10.8967	11.1267	10.8496	10.9845	10.9168	11.2822	10.9157	10.7095	10.5971	10.4916	10.6354	10.4209	NC
GB51063	10.6061	10.6731	11.088	11.0015	10.9879	10.4779	10.1887	10.2452	10.239	9.82967	10.0178	9.5069	NC
GB51088	8.29665	8.38422	8.90382	8.79564	8.80986	8.98461	8.15794	8.3699	8.29981	8.28027	8.25395	8.05565	NC
GB51111	7.85727	7.89208	8.29039	7.92701	8.09068	8.31963	7.91713	7.70434	7.74423	7.59364	7.51402	7.65447	NC
GB51214	14.2766	14.2776	14.2326	14.6628	14.1212	14.0722	13.9045	13.639	13.9149	13.805	13.7628	13.3101	NC
GB51238	8.66646	9.26265	10.1355	8.86692	9.51987	9.127	8.46906	8.49937	8.63816	8.75744	8.71499	8.75438	NC
GB51247	10.2934	10.6507	10.845	9.99804	10.3235	10.6148	10.2943	9.85741	10.1114	10.067	10.0689	9.70383	NC
GB51264	8.58991	8.64958	8.41482	8.45912	8.70001	8.50233	8.40258	8.00817	8.10991	8.10298	8.04334	8.01554	NC
GB51284	3.98326	4.90526	4.54813	4.08131	4.26488	3.98394	3.73856	3.4539	3.93321	3.95626	3.37729	3.71053	NC
GB51315	4.60341	5.11049	4.34635	4.84417	5.11052	4.36443	4.50325	4.3152	4.15111	3.59215	4.33283	3.87501	NC
GB51322	4.39948	5.13867	4.94585	4.65867	4.92845	5.18081	4.21071	3.92148	4.09331	4.56133	4.14974	4.8103	NC
GB51335	11.9245	12.6403	11.2609	11.9411	12.7562	11.3918	11.3994	11.3897	11.692	11.2733	11.8439	10.9427	NC
GB51356	15.2119	15.6962	16.309	15.945	15.8865	16.2095	15.2572	15.1405	14.8064	15.5053	14.9055	14.652	NC
GB51372	9.77052	9.94599	9.53963	9.56797	9.82325	9.86232	9.58007	9.26928	9.29428	8.89028	8.97168	8.85921	NC
GB51439	4.7399	4.76151	2.95563	2.8963	3.36343	2.95599	2.90997	2.88604	3.19009	2.84483	3.09182	3.23512	NC
GB51441	8.73153	8.16718	10.353	9.6653	8.96612	9.33993	8.56609	8.96576	8.53366	8.66099	8.91486	8.394	NC
GB51550	10.1281	10.1239	10.2276	10.3353	10.1335	10.2783	9.99496	9.68781	9.62989	9.73062	9.80372	9.3986	NC
GB51612	9.42592	9.80705	8.9062	9.48062	9.64215	8.99429	8.97937	8.85969	8.9687	8.34096	8.57965	8.47677	NC
GB51642	6.81474	6.96982	8.52488	7.86093	7.38054	7.85046	7.09775	6.80586	6.5444	7.54336	6.6516	6.79631	NC
GB51653	14.4436	14.3749	14.8568	15.2034	14.2964	14.5872	14.145	13.7262	13.9586	14.1879	14.0352	13.4659	NC
GB51657	6.33624	6.34939	5.79055	6.28298	6.53334	5.4166	5.72306	5.53582	5.58744	5.46124	5.94018	5.19322	NC
GB51668	4.92262	5.15521	5.56456	5.47312	4.98354	5.43783	5.10668	4.79678	5.01588	4.70358	4.72858	4.60361	NC
GB51697	7.68207	7.44667	8.1616	7.66031	7.68011	7.74261	7.39887	7.38911	7.4286	7.18941	7.57927	6.94061	NC
GB51710	12.2013	12.306	12.5963	12.3655	12.3864	12.3708	12.2058	12.0022	12.0733	12.1791	12.0503	12.0613	NC
GB51712	10.7278	10.6249	10.634	10.6676	10.7597	10.8014	10.6269	10.4397	10.3257	10.4738	10.5716	10.1609	NC
GB51748	7.46439	8.67199	7.68181	7.96901	8.50941	7.25644	7.34363	7.39087	7.60166	7.5049	7.2407	7.1692	NC
GB51760	14.0533	14.3351	13.3563	13.851	14.0247	13.6127	13.5656	13.2738	13.4217	12.9839	13.4363	12.742	NC
GB51841	9.77946	9.91073	9.74013	9.68978	10.0458	9.6975	9.50506	9.57562	9.55386	9.29592	9.23128	9.26686	NC
GB51940	10.5954	10.541	10.9446	11.336	10.7171	11.1469	10.7773	10.299	10.3634	10.4731	10.5444	10.2279	NC
GB51956	10.4644	10.4523	10.5104	10.5235	10.5053	10.4367	10.361	10.1194	10.1231	9.9891	10.1132	9.92262	NC
GB51994	10.5489	10.6564	10.3419	10.3742	10.7293	10.666	10.3861	10.1326	10.1905	9.90833	10.1468	9.99518	NC
GB52017	6.89088	7.02727	7.3146	6.73111	7.04595	7.12047	6.52686	6.96136	6.75165	6.6069	6.22939	6.16153	NC
GB52025	10.2372	10.5664	10.3375	10.4597	10.3519	10.5205	10.2719	9.74332	9.82226	9.81216	10.0833	9.17179	NC
GB52036	7.65094	8.98725	6.97988	8.13638	8.77137	6.68113	7.01294	6.66934	7.43377	7.13882	7.85605	6.40568	NC
GB52052	9.58975	10.0674	10.1188	9.49415	9.85853	10.0039	9.25506	9.63672	9.40886	9.41395	9.3509	8.68239	NC
GB52093	5.96965	6.26517	5.86392	5.50582	5.87645	5.47695	5.6955	5.29235	5.36178	5.16357	5.2305	5.24125	NC
GB52168	8.03169	8.06196	8.38358	7.91965	8.16492	8.1645	8.02133	7.60413	7.75862	7.81333	7.79179	7.91602	NC
GB52252	8.73977	8.72039	8.79352	8.97482	8.71885	8.71376	8.63065	8.5903	8.47716	8.42367	8.62553	8.47987	NC
GB52253	10.0333	10.1793	10.3129	10.2765	10.0034	10.1539	10.0245	9.89713	9.8269	9.89373	9.82126	9.76048	NC
GB52255	9.95311	10.3531	9.6996	9.79224	10.4172	9.81036	9.62949	9.68415	9.75904	9.59935	9.78021	9.70434	NC
GB52266	10.149	10.3321	9.85449	9.9046	10.2684	9.54531	9.47651	9.63765	9.68873	9.09043	9.10039	9.07663	NC
GB52275	6.73894	6.95223	7.6375	7.21868	6.99913	7.59807	6.70765	6.57699	6.43275	6.65984	6.59396	6.52376	NC
GB52278	6.76017	7.25034	7.1286	7.61404	7.01529	6.82037	6.86433	6.51848	6.58821	6.64247	6.15275	6.80337	NC
GB52308	9.44826	10.9958	9.40127	8.57142	10.1736	9.86369	9.29819	9.51934	9.26854	8.84648	8.50427	8.48145	NC
GB52324	16.9236	17.169	17.2116	16.9007	17.3329	16.7627	16.5474	16.2567	16.9724	16.7607	16.5061	16.0337	NC
GB52438	10.324	10.4199	9.85079	10.1353	10.0728	10.0713	9.77685	9.98669	9.89479	9.92058	9.70669	9.63699	NC
GB52527	6.28178	6.48063	6.83981	6.49602	6.40424	6.84071	6.24547	6.33354	5.9868	5.75896	5.72372	5.99388	NC
GB52531	10.275	10.5607	10.4029	10.498	10.5483	10.7093	10.4341	10.1619	10.287	10.1484	10.4187	10.1995	NC
GB52563	8.83362	9.13481	9.35677	9.12476	8.91447	9.16107	8.97307	8.76094	8.77066	8.84746	8.61304	8.74848	NC
GB52618	7.86647	8.40344	8.27726	8.26716	8.59601	7.87333	7.8508	7.84148	7.87655	7.81528	7.60454	7.27512	NC
GB52723	8.53198	8.31642	8.14178	8.44297	7.97511	7.87536	7.81654	7.94564	8.13626	7.88293	7.82069	7.84956	NC
GB52736	14.1711	14.9423	13.3316	14.0333	15.0916	13.4116	13.4164	13.4078	13.8701	13.2545	13.912	12.9484	NC
GB52751	8.23352	8.22272	8.26483	8.19959	8.27235	8.43831	8.15825	8.14099	8.04459	8.02386	7.9879	8.08866	NC
GB52767	7.78181	8.16978	6.86884	7.58774	7.75351	7.13461	7.37249	7.01831	6.97346	6.83591	6.9907	6.60174	NC
GB52776	8.98285	9.15571	9.60783	9.35549	9.14244	9.13855	8.90035	8.94217	8.96982	8.92758	8.79625	8.39205	NC
GB52827	7.81229	7.76759	8.23246	7.8727	7.96342	8.10759	7.63701	7.61008	7.42951	7.5773	7.56221	7.64379	NC
GB52845	7.7235	8.46384	6.64266	7.94016	8.32027	6.54867	6.91172	6.97642	7.34791	7.03608	7.28102	6.72534	NC
GB52864	11.8621	11.9776	12.4105	11.2525	12.0606	11.7016	11.371	11.5488	11.2909	11.302	11.3548	10.9751	NC
GB52907	8.39339	8.45218	8.83341	8.61317	8.51201	8.78124	8.60157	8.19944	8.09381	8.28026	8.20332	8.09195	NC
GB52925	11.3652	11.4744	10.8972	11.1975	11.2486	11.1529	10.9792	10.4438	10.5491	10.3909	10.6051	10.0087	NC
GB52937	4.87743	5.09715	5.04555	5.03181	4.89365	4.97713	4.79575	4.66405	4.51751	4.58925	4.50323	4.03984	NC
GB52955	8.56482	8.54303	8.75905	8.75238	8.94711	8.21317	8.05803	8.68956	8.39756	7.90392	7.79285	8.06956	NC
GB52985	10.219	10.7786	10.3505	10.3212	10.551	10.176	10.2208	9.85031	9.93057	9.85775	9.77493	9.71036	NC
GB52999	11.8368	11.9957	11.4031	11.7248	12.1035	11.3043	11.3856	11.4285	11.5318	10.941	11.0009	10.8571	NC
GB53001	8.14276	8.0273	7.80898	7.84988	7.57242	7.70666	7.63856	7.69223	7.48949	7.42318	7.56349	7.49811	NC
GB53014	7.4121	7.58315	8.1323	8.16493	7.583	8.3392	7.821	7.13107	7.19811	7.61317	7.34748	6.98233	NC
GB53017	8.52237	8.60222	8.96512	8.8278	8.55019	8.34445	8.12098	8.2548	8.03838	7.95017	7.86935	8.01316	NC
GB53043	8.02023	8.43561	8.53091	8.31602	8.54983	9.19342	8.25993	8.06238	7.89955	8.30172	7.84525	8.00013	NC
GB53062	9.23607	9.51286	9.11815	9.28501	9.43019	9.18953	9.25656	8.8794	8.99937	8.40186	8.6242	8.41999	NC
GB53072	7.99388	7.75829	7.38172	7.44396	7.90824	7.68839	7.59377	7.2792	7.13318	6.9655	7.19898	7.10186	NC
GB53113	9.31022	9.90616	8.5358	8.956	9.5318	9.25407	8.79303	9.06499	8.46793	7.98576	8.77302	8.00715	NC
GB53257	7.05192	6.98945	7.49307	7.66244	7.30173	7.25892	6.81351	6.88154	6.65848	7.00342	6.65872	6.89452	NC
GB53286	6.51915	6.85106	6.6531	6.70924	6.59067	6.4944	5.94602	6.01991	6.12225	6.26409	6.14307	5.38724	NC
GB53312	9.26748	9.33366	9.80054	9.34048	9.45879	9.2291	8.90072	8.86256	8.8051	8.80239	8.95146	8.94716	NC
GB53321	8.68603	8.68261	8.76982	8.6993	8.78486	8.69333	8.57672	8.25654	8.46272	8.33016	8.37829	8.33414	NC
GB53340	11.5593	11.661	11.3472	11.5897	11.6786	11.5695	11.5431	11.2318	11.2537	10.9407	11.1251	10.8633	NC
GB53341	9.94585	10.1754	10.1435	9.94355	10.0505	10.06	10.0416	9.72428	9.60347	9.4795	9.63277	9.40322	NC
GB53345	7.33276	7.7258	7.58965	7.7092	7.39089	7.25432	7.31953	7.13463	7.44411	6.78745	6.68876	6.31871	NC
GB53349	10.5943	10.7139	10.479	10.4335	10.7387	10.7612	10.5036	10.2921	10.3062	10.0999	10.2882	10.1527	NC
GB53363	9.74673	9.64142	10.0843	9.97182	9.76818	10.0913	9.44853	9.80171	9.63894	9.58404	9.1676	9.44264	NC
GB53374	7.3072	7.42662	6.89692	7.22962	7.01708	6.9037	6.66444	6.94408	6.85254	6.86592	6.68879	6.3225	NC
GB53394	11.9771	12.4321	11.6173	11.9286	12.3819	11.6582	11.5865	11.5993	11.7979	11.325	11.4243	11.3313	NC
GB53421	8.95215	9.06243	9.06296	8.93925	8.91751	9.13601	8.8084	8.83241	8.7521	8.89257	8.7478	8.72415	NC
GB53455	4.86563	4.86418	4.37891	4.75868	5.03254	4.42337	4.50727	4.3784	4.52338	4.20219	4.26037	4.10862	NC
GB53469	5.08373	5.16762	4.75365	5.11305	5.20085	4.42045	4.73278	4.85814	4.33902	4.44508	4.49976	4.36803	NC
GB53512	7.17627	7.314	8.13054	8.09566	7.79003	7.8202	6.99944	6.88303	6.7379	6.95826	6.9881	6.54182	NC
GB53582	10.4747	10.7016	10.2235	10.506	10.6237	10.2273	10.149	10.3374	10.2447	10.0698	9.99568	9.96468	NC
GB53672	9.51683	9.99644	9.86061	9.70618	9.65229	9.8334	9.28482	9.2119	9.15439	9.00475	9.06395	8.86299	NC
GB53719	11.0671	11.4423	11.052	11.3223	11.2605	11.4419	11.0665	10.6268	10.705	10.3762	10.666	10.2143	NC
GB53727	7.78868	8.92436	7.86597	7.91018	8.59593	7.59186	7.4895	7.7521	7.63391	7.56875	7.84606	7.48144	NC
GB53782	9.37216	9.49903	8.93598	9.42792	9.42026	8.75164	8.7552	8.89168	8.8046	8.87502	9.14527	8.61883	NC
GB53791	11.6918	11.5104	11.4797	11.5817	11.6234	11.424	11.5003	10.8596	11.1818	11.2569	11.1441	10.534	NC
GB53814	6.89858	6.57773	7.17102	7.21628	7.05418	7.16521	6.78775	6.2603	6.13877	6.46046	6.39741	6.18754	NC
GB53830	11.7073	12.0016	13.0006	11.9924	12.2567	11.8818	11.1643	11.5753	11.2068	11.2931	11.2366	11.4654	NC
GB53872	5.85275	6.35824	9.20141	6.1013	7.53222	7.6637	6.58029	5.44074	5.354	6.56174	5.69073	6.42637	NC
GB53873	2.4409	4.13605	4.53287	2.89399	3.44999	3.52449	2.95065	2.84966	2.70648	2.83519	2.77687	3.13661	NC
GB53961	5.06631	5.27994	4.57857	4.76965	4.85993	4.9344	4.82306	4.52829	4.70184	4.33007	4.20897	4.43254	NC
GB53979	9.72322	9.75239	10.0837	9.95078	9.77255	9.82833	9.51578	9.7122	9.58934	9.44606	9.50589	9.37219	NC
GB53997	7.35172	7.48489	6.26006	6.68633	6.88538	6.62602	6.71446	6.28776	6.43894	6.02283	6.36235	5.71525	NC
GB54032	8.30763	8.40746	8.47502	8.38054	8.48485	8.42085	8.09716	7.89026	8.06621	8.22626	8.29317	8.10393	NC
GB54121	6.57207	7.00108	7.19799	7.14932	7.09508	7.40996	6.62604	6.39301	6.5961	6.80779	6.41526	6.20159	NC
GB54123	7.88617	8.45736	8.51829	8.31532	8.38955	8.69709	7.90636	7.46071	7.2797	7.90312	7.68098	7.49892	NC
GB54163	6.16722	6.448	7.73403	7.45197	6.71997	7.46403	6.4603	6.34626	6.04225	6.36035	6.23741	5.92691	NC
GB54164	10.9146	11.0875	11.3095	11.2551	11.1391	11.2424	10.8204	10.4389	10.4053	10.38	10.4968	10.1366	NC
GB54175	6.85447	6.98646	7.2859	7.1787	6.90204	7.31292	6.75808	6.42139	6.45834	6.59307	6.3966	6.36884	NC
GB54288	8.84784	8.93064	8.94492	8.76707	8.91661	8.90661	8.64065	8.60796	8.68238	8.3649	8.38305	8.58251	NC
GB54331	12.9787	12.6858	12.8934	12.9098	13.0896	13.0948	12.8816	12.5633	12.5644	12.4503	12.5771	12.2951	NC
GB54355	9.26815	9.25015	9.97618	9.61672	9.04276	9.48205	9.15682	9.01389	9.00072	9.08519	8.91514	8.86014	NC
GB54396	7.88967	8.30709	10.5497	8.79545	8.68739	9.34751	8.20988	7.45813	7.63034	8.40811	7.91483	7.49022	NC
GB54474	9.05348	9.42177	8.63139	8.72076	9.20856	8.75405	8.53776	8.74683	8.87817	8.45913	8.35551	8.62961	NC
GB54507	13.6336	13.3836	14.2163	14.3371	13.9214	14.5956	13.3158	13.2923	13.0235	13.0317	13.2244	12.6406	NC
GB54549	14.3473	14.4423	15.2536	15.7382	15.1967	15.9272	14.8842	13.4829	13.6283	15.0266	14.5609	13.1532	NC
GB54551	6.5427	6.75025	5.66062	6.39392	6.4934	6.35872	5.65667	6.14309	5.9817	5.74334	5.75758	5.48722	NC
GB54590	12.7456	12.9409	13.2153	13.1298	12.95	13.1048	12.728	12.5686	12.4958	12.6314	12.7093	12.2474	NC
GB54609	6.92931	7.06381	7.2361	7.02376	7.01742	7.05902	7.0157	6.71857	6.73246	6.76814	6.84583	6.55515	NC
GB54643	11.0736	11.411	11.2974	11.3374	11.3304	11.134	10.9977	10.7915	10.8444	10.7276	10.7448	10.424	NC
GB54692	8.11749	8.52843	8.29886	8.52731	8.70644	8.93656	8.22891	7.93283	8.09476	8.28909	8.2174	7.90464	NC
GB54693	9.05576	9.40361	9.15585	9.51634	9.60339	9.96478	9.34173	8.72121	8.74975	9.11558	9.19791	8.54355	NC
GB54774	9.58902	9.43463	9.39979	9.4571	9.47277	9.57119	9.37789	9.1375	9.19271	8.85533	8.89437	8.94666	NC
GB54784	9.16804	9.19189	9.08157	9.12949	9.19276	9.231	9.08504	9.11796	9.00013	8.76275	8.84962	8.75306	NC
GB54818	13.3269	13.4692	13.1006	13.6076	13.2905	12.905	13.028	12.7921	13.0666	12.7737	12.8308	12.3915	NC
GB54862	10.5614	10.422	10.6393	11.0933	10.7903	11.2036	10.664	10.2051	10.1606	10.3447	10.4879	9.83637	NC
GB54863	6.0466	5.62324	6.417	6.44561	6.16797	6.62243	6.05305	5.97646	5.84741	5.79689	5.69781	5.65702	NC
GB54888	8.18483	8.67116	9.07518	8.01468	7.97358	8.7525	7.98691	7.73694	8.25505	8.06161	7.83382	8.0617	NC
GB54932	7.40576	7.97798	8.18387	7.96875	8.03765	8.00177	7.5839	7.27927	7.5858	7.62105	7.63653	7.53067	NC
GB54942	5.51136	5.77013	6.71051	6.40499	6.13631	6.09947	5.78011	5.55989	5.52824	5.91593	5.46645	5.76607	NC
GB55000	9.21273	9.40875	9.53698	9.68531	9.6919	9.73667	8.64541	8.7007	8.58191	8.6919	8.56069	8.24483	NC
GB55020	8.92939	9.15138	8.97369	9.12249	8.858	8.89553	8.85661	8.48421	8.45276	8.45927	8.2666	8.29045	NC
GB55059	9.17053	9.54279	8.39225	9.03389	9.03343	8.58952	8.70889	8.44498	8.40957	8.32916	8.5665	8.07356	NC
GB55162	9.70508	9.54583	9.48521	9.48101	9.91537	9.24292	9.21227	9.29688	9.36749	8.96397	9.37254	8.53642	NC
GB55165	7.33473	7.6241	7.81333	7.5455	7.49599	7.62962	7.34285	7.06536	7.1463	7.17072	6.98324	7.18679	NC
GB55196	5.26375	5.4404	5.83804	6.30288	5.24236	5.75617	5.40013	5.14519	5.05172	5.35152	5.3289	4.75458	NC
GB55198	6.24548	6.92651	6.31046	6.54666	6.50848	5.9986	5.72814	5.94352	5.83567	5.8117	5.62352	5.74336	NC
GB55202	4.87149	5.15613	5.04326	5.97213	5.53592	5.95907	4.47287	4.62124	4.57073	4.36281	4.85186	4.30406	NC
GB55218	6.71863	6.59461	6.87	6.7847	6.86274	6.25571	5.99949	5.81653	6.37649	6.33458	5.97167	6.0102	NC
GB55219	8.41269	8.49164	9.14687	8.99935	9.02576	9.33872	8.25779	8.11089	7.99149	8.52709	8.22609	8.19194	NC
GB55224	7.95673	8.04542	8.42012	7.86731	8.37624	8.13411	7.97965	7.64286	7.74722	7.75749	7.79207	7.5875	NC
GB55264	6.51874	6.42171	6.67048	7.23247	6.56915	6.64955	6.37066	5.98359	6.03225	6.35311	6.27403	5.78342	NC
GB55265	3.66118	3.45244	3.76324	4.62038	4.66206	3.91283	3.77592	3.1642	3.23079	3.36048	3.86237	3.27402	NC
GB55287	9.38449	9.32711	9.47668	9.1925	9.19921	9.41331	9.01439	9.20187	9.19701	8.98616	8.73042	8.95079	NC
GB55294	10.3223	10.541	10.0736	10.1758	10.3353	10.0492	10.058	9.98815	9.9883	9.67178	9.74246	9.51255	NC
GB55302	12.3114	12.2236	13.0363	12.5317	12.6914	12.6747	11.9842	12.181	12.0439	12.229	12.3343	12.4363	NC
GB55348	12.5653	12.7667	12.4778	12.5213	12.7415	12.3805	12.4076	12.1975	12.3009	11.9432	12.0253	12.0672	NC
GB55378	11.9385	12.256	11.8327	12.3091	12.264	11.752	11.5378	11.4681	11.4643	11.4294	11.5887	11.2578	NC
GB55389	11.1856	11.1862	11.4398	11.6995	11.5733	11.4497	10.8933	10.965	10.8546	10.7275	10.7632	10.5036	NC
GB55393	9.88312	10.019	10.1239	10.095	10.4132	10.2424	9.62273	9.74877	9.6288	10.042	9.71507	9.23903	NC
GB55396	8.40253	9.16724	9.59316	9.50656	8.87874	9.31356	8.48554	8.57231	8.62356	8.67721	8.25735	8.37436	NC
GB55426	8.98189	8.91113	10.1701	10.091	9.24154	9.48425	9.10604	9.18389	8.85029	9.06141	8.9103	8.72693	NC
GB55444	11.091	11.2702	10.9074	11.0337	11.3412	11.1303	11.0488	10.8203	10.9272	10.69	10.7412	10.8242	NC
GB55452	12.7769	12.9767	12.9711	13.2478	13.1278	13.5107	12.6244	12.5841	12.4476	12.3898	12.8242	12.0434	NC
GB55483	12.758	13.1399	12.3508	13.1294	13.269	12.1792	12.3263	11.9245	12.4038	12.1802	12.5766	11.538	NC
GB55489	10.3117	10.652	9.65018	10.1728	10.7056	9.81531	9.8819	9.80299	10.0894	9.64064	9.97692	9.46268	NC
GB55490	7.3967	7.38834	9.17024	8.55837	7.95522	8.40037	7.3753	7.5298	7.42897	7.3786	7.1853	7.57915	NC
GB55496	11.1587	11.5874	10.7565	11.0782	11.8165	10.7914	10.7668	10.6555	11.0098	10.6943	11.0402	10.4575	NC
GB55511	7.41993	7.08337	8.54051	7.31069	7.59291	7.3656	6.87372	6.80716	6.56515	6.5048	6.68454	7.75742	NC
GB55515	12.0519	11.7861	12.0697	13.019	12.6565	13.0219	11.3454	11.8959	11.716	11.8541	11.7687	11.515	NC
GB55538	10.2808	10.6251	9.99763	10.3362	10.4712	10.0038	9.99338	9.71351	9.7329	9.43885	9.74823	9.30908	NC
GB55547	10.3143	10.2031	9.99999	10.2745	10.413	9.98143	9.9418	9.95551	9.73172	9.71011	9.97494	9.2507	NC
GB55587	8.44069	8.82782	8.90475	8.9857	8.80082	8.58654	8.38464	8.2469	8.36294	8.58937	8.5378	8.35898	NC
GB55610	10.8179	10.8209	11.2155	10.8102	10.8962	11.3608	10.9779	10.3674	10.4291	10.5404	10.5581	10.4038	NC
GB55612	5.54519	6.08795	5.86663	6.21795	5.96895	5.97159	5.13714	5.54788	5.59917	5.3671	5.51702	5.11568	NC
GB55635	8.60153	8.8238	9.6855	9.29132	8.88182	9.1796	8.92484	8.6968	8.65613	8.84497	8.53315	8.58431	NC
GB55669	11.8994	11.573	12.3133	12.2795	12.225	12.4823	11.6329	11.4835	11.7468	11.7526	11.4753	11.0849	NC
GB55693	9.41742	9.58886	10.1119	9.8871	9.53468	10.1774	9.49092	9.40567	9.22735	9.53452	9.44169	9.38914	NC
GB55701	8.9397	8.86984	10.2388	10.0443	9.53876	10.3572	9.02984	9.20926	8.87297	9.14306	9.17194	8.97994	NC
GB55703	11.9132	12.089	11.3226	11.6201	11.808	11.5189	11.4867	11.5436	11.5432	11.0732	11.0121	11.1435	NC
GB55847	10.9311	10.9551	10.9224	10.7334	11.0205	11.0278	10.7806	10.8368	10.6901	10.5551	10.7028	10.6758	NC
GB55884	3.26358	4.04244	4.10755	3.9635	3.95241	3.83467	3.19821	3.12934	3.52721	3.65327	3.1732	3.72638	NC
GB55912	10.4997	10.4592	10.5674	10.9367	10.454	10.4239	10.4018	10.0635	10.2855	10.3471	10.2324	9.94752	NC
GB55929	9.83964	10.3121	9.75092	10.0801	10.1381	10.1658	9.58924	9.24688	9.28442	8.94284	9.12542	8.69607	NC
GB56034	7.35942	7.425	7.42472	7.29156	7.4874	7.51233	7.19888	7.12723	6.96214	7.11946	6.95293	7.12203	NC
GB56035	5.83215	5.59187	5.55236	5.70595	6.07695	5.77271	5.48142	5.48083	5.36179	5.41908	5.28913	5.45295	NC
GB40006	4.51582	4.7033	4.98023	5.13797	4.83727	5.11944	4.88648	8.95624	8.05235	7.5452	4.4394	8.44741	VR
GB40106	6.66533	6.70919	6.75155	6.94822	6.65971	6.50023	7.00183	8.07054	7.78866	7.39799	6.65765	7.35676	VR
GB40281	3.085	3.52914	3.61192	3.60127	3.66757	3.58394	3.161	4.32351	5.06926	4.42718	3.13033	5.89601	VR
GB40346	2.6167	2.9101	2.17095	2.63211	2.70709	2.20865	2.759	3.28383	2.84224	3.55751	2.79613	3.45048	VR
GB40358	6.38187	6.57346	6.77143	6.49107	6.58926	6.83067	6.47936	7.22101	7.0601	7.06737	6.58184	7.41817	VR
GB40385	7.24046	7.05278	7.44225	7.42113	7.09803	7.23562	7.27814	7.8845	7.81972	7.70435	7.2794	8.1247	VR
GB40426	6.63237	6.69697	7.2371	6.92994	6.51489	6.58895	6.85552	7.37809	7.1833	7.34597	6.84191	7.68233	VR
GB40514	7.78836	7.71012	7.7501	7.74442	7.67848	7.86635	7.86981	8.25315	8.02895	8.08065	7.81369	8.3338	VR
GB40562	6.46289	6.6284	6.52317	6.41462	6.60642	6.45143	6.75139	6.87733	6.7956	6.84045	6.71761	6.97794	VR
GB40681	3.24898	2.89697	2.70998	2.86994	3.04904	3.29441	2.72222	3.72508	3.33439	4.27453	2.90326	4.70048	VR
GB40731	5.04228	5.36734	5.15865	4.97319	4.95947	5.20511	5.34446	5.4486	5.55773	5.57137	5.34176	5.6008	VR
GB40797	6.54446	6.63135	6.41611	6.2884	6.31378	6.47659	6.49839	7.28831	7.18159	6.93075	6.52861	6.94911	VR
GB40864	3.69365	3.92261	4.20465	4.28635	4.01796	4.00174	3.84733	4.77411	4.98238	4.25368	4.04956	5.30722	VR
GB40907	7.83803	7.52051	7.84156	7.97128	7.45867	8.1095	8.03989	8.79063	8.56955	8.15456	7.5562	8.96623	VR
GB41135	5.50158	5.57155	5.53471	5.49515	5.28994	5.53821	5.44648	6.11268	5.73664	5.94436	5.62529	6.16947	VR
GB41285	6.13903	6.17142	6.32696	6.08192	5.99381	6.32649	6.07762	6.86249	6.86095	6.86624	5.99483	7.55697	VR
GB41293	5.0066	5.08634	5.08823	4.77829	4.8948	4.9969	5.10688	5.59396	5.50375	5.66534	4.98466	5.76699	VR
GB41340	6.15089	6.24764	6.19701	6.14475	6.07871	6.26709	6.39351	7.04719	6.43469	6.56339	6.33703	7.13757	VR
GB41419	5.65979	5.82481	5.51083	5.40967	5.68192	5.43606	5.9977	5.98838	5.84101	5.87173	6.00094	6.06653	VR
GB41469	8.85541	8.97498	8.7918	8.94498	8.74418	9.01251	9.14597	9.30955	9.35287	9.06478	8.95776	9.45033	VR
GB41490	7.93911	8.01574	7.90613	7.82296	8.24125	8.05311	8.04959	8.47596	8.25221	8.33033	8.23663	8.77407	VR
GB41626	5.05159	5.46482	5.29804	5.35527	5.3406	5.07884	5.48293	5.82784	5.76027	5.52862	5.33623	6.02283	VR
GB41739	4.12886	4.04645	4.10155	4.3325	4.27259	4.07484	4.30726	5.12572	5.13733	5.01966	4.23365	5.20048	VR
GB41759	6.74412	6.80507	6.75651	6.62205	6.44388	6.64571	6.85964	6.88617	6.79378	6.95099	7.00527	7.05833	VR
GB41830	3.37478	3.18582	3.45548	3.27346	3.61669	3.13166	3.71003	4.0205	4.44224	3.91403	3.16143	5.22268	VR
GB41864	5.12672	5.29484	5.82763	5.4444	5.3104	5.59909	5.41567	6.2295	6.21625	5.81223	5.45748	6.5107	VR
GB41887	1.74416	1.70964	1.89552	1.86289	1.8044	1.80166	1.59431	2.49913	3.32143	2.92277	1.82964	3.73857	VR
GB41965	3.86669	3.38735	3.01656	3.61594	3.65738	3.25275	3.24062	4.86898	4.54685	5.05417	2.99027	4.69728	VR
GB41970	7.59597	7.2987	7.50594	7.61058	7.53154	7.55742	7.61847	7.73613	7.79332	7.8109	7.79873	7.93298	VR
GB41973	8.53026	8.47152	8.43774	8.40401	8.74102	8.40385	8.86895	8.8024	8.7607	8.68723	8.93048	8.83712	VR
GB41976	3.76089	3.83911	3.91166	3.99505	3.61871	3.9662	4.08766	4.23247	4.27433	4.50391	4.23022	4.12757	VR
GB42010	5.96869	5.73066	5.64176	5.58379	5.9091	5.5358	6.00392	6.48087	5.99387	6.04676	6.23243	6.03096	VR
GB42046	3.20772	3.19172	3.21492	3.59578	3.25319	3.79494	3.20876	5.25319	5.06744	5.21511	3.31088	5.56893	VR
GB42048	2.79275	2.81094	3.62238	3.44409	3.06701	3.41575	2.73973	4.75452	5.26448	4.53787	2.67767	5.49846	VR
GB42083	5.80102	5.76993	6.19903	5.92981	6.01121	6.06424	6.01312	6.39184	6.26082	6.37973	6.18886	6.96258	VR
GB42111	7.35714	7.34738	7.10705	6.97357	7.30934	7.18297	7.64741	7.6164	7.55078	7.51782	7.60708	7.66334	VR
GB42190	7.11641	7.22099	7.29477	6.9685	7.09244	7.13748	7.30829	7.44032	7.50399	7.28984	7.30819	7.6542	VR
GB42313	3.43277	3.3748	3.88245	3.50953	3.8631	3.75748	3.96566	4.06403	4.30496	4.45216	4.05015	4.67126	VR
GB42429	5.6367	5.80754	5.79989	5.50674	5.81957	5.49497	5.79784	5.96081	5.87491	6.0911	6.07228	6.35015	VR
GB42507	3.41126	3.35199	3.63758	3.54743	3.61553	3.44215	4.05535	4.7445	4.96409	4.73339	3.6933	5.21108	VR
GB42600	6.15549	5.95848	6.30557	6.15021	5.98696	6.22408	6.38419	6.39378	6.45938	6.66168	6.57831	6.59234	VR
GB42620	4.39857	4.88083	4.17073	4.8354	4.59562	4.36675	4.95879	4.48713	5.1042	4.86978	4.85477	7.09137	VR
GB42717	7.07744	6.92396	7.01583	7.05666	6.99286	7.14293	7.50873	7.65465	7.33718	7.32147	7.44849	7.54164	VR
GB42721	9.03365	8.90523	8.95281	8.80986	8.92923	8.87413	9.06666	9.45518	9.19229	9.30608	9.15163	9.36342	VR
GB42861	6.7272	6.68108	6.70031	6.46734	6.43517	6.42679	6.8478	7.0924	6.79235	6.73071	7.01517	7.35549	VR
GB42873	2.40254	2.86413	2.27838	2.50221	2.53654	2.94309	2.51088	3.24151	3.50021	3.38798	2.87144	3.95896	VR
GB42908	3.46081	3.48608	3.08817	3.95311	3.27987	3.42313	3.44626	6.96538	5.69724	5.40258	3.36431	4.66354	VR
GB43197	2.75224	2.39049	2.8375	2.76785	2.48471	2.98313	2.88882	3.54283	2.88857	3.4327	2.98578	3.69871	VR
GB43213	6.23645	6.43306	6.3374	6.32928	6.33886	6.27183	6.39741	6.95	6.90555	6.79076	6.46919	7.25145	VR
GB43219	7.85852	7.80484	7.86591	8.07804	7.87357	7.93445	7.96989	8.18911	8.24327	8.09184	7.98076	8.3696	VR
GB43237	7.57249	7.4918	7.68944	7.48428	7.50809	7.47425	7.89574	7.8179	7.73389	7.77418	7.78989	7.84864	VR
GB43277	5.58315	5.83209	5.75339	5.45737	5.44972	5.62942	5.6878	6.22572	6.04159	6.11229	5.58258	6.37413	VR
GB43285	8.37185	8.47174	8.22146	7.98055	8.19799	8.30849	8.10528	9.11186	10.0037	8.3995	8.20806	9.46009	VR
GB43316	3.33045	3.89015	3.5973	3.67124	3.52529	3.54957	3.52301	4.23013	4.56132	4.30378	3.5183	4.61879	VR
GB43439	6.50442	6.13269	6.43042	6.24101	6.15476	6.47386	6.50196	6.9464	6.7689	6.5796	6.43719	7.04172	VR
GB43474	3.43385	3.32745	2.93868	3.1853	3.18952	3.19783	3.3076	3.55521	4.00433	3.76549	3.3008	4.13729	VR
GB43507	8.46723	8.36788	8.29843	8.03497	8.29385	8.26619	8.18535	8.95299	8.93619	8.75664	8.41775	8.92904	VR
GB43519	4.79104	4.31636	4.41558	4.31361	3.95746	4.62515	5.62366	4.2104	4.63255	5.465	5.30336	4.40325	VR
GB43779	4.03467	4.26178	5.08109	4.2865	4.22083	4.68762	4.39853	6.76183	6.40739	5.76978	4.30633	6.34075	VR
GB43783	4.64516	4.70419	6.19092	5.07055	4.35053	5.84681	4.56625	7.49435	7.38387	6.80748	4.71428	7.36073	VR
GB43784	6.54666	6.17574	7.6174	6.51647	6.58546	7.59526	6.4927	9.8371	9.48305	8.43698	6.47175	9.08744	VR
GB43791	3.67545	3.29296	3.08548	3.51109	3.20303	3.49181	3.40879	4.39347	4.90103	4.49958	3.23628	4.86478	VR
GB43954	7.09218	6.892	7.06517	6.91095	6.92571	7.03127	7.16403	7.20494	7.25612	7.13914	7.22071	7.33627	VR
GB43956	2.48016	2.69071	2.54147	2.40873	2.6444	2.63852	2.57363	3.22559	3.42694	2.89497	2.73984	3.4833	VR
GB44051	4.79767	5.12833	5.08698	4.97809	5.11782	5.11439	5.24086	5.35015	5.10386	5.55772	5.43984	5.33392	VR
GB44069	5.10509	4.964	5.04682	5.06557	4.95575	5.26949	5.29486	5.52415	5.64284	5.47509	5.33872	5.52773	VR
GB44084	6.96894	7.00955	6.57912	6.96436	6.88618	6.57906	7.02926	8.1397	7.92035	7.81837	7.14837	8.38917	VR
GB44173	7.93299	7.76138	7.73693	7.6474	7.8822	8.11947	8.14287	8.2018	8.02612	8.02668	8.18893	8.08627	VR
GB44339	4.93253	5.12186	5.2165	4.90308	5.11061	5.19372	5.46034	6.01934	5.965	5.80282	5.34953	6.39542	VR
GB44404	7.26303	7.27807	7.10059	6.92786	7.36555	7.22075	7.60916	7.45949	7.31631	7.20111	7.40098	7.61344	VR
GB44419	6.78956	6.32344	6.83474	6.74706	6.37082	6.6422	6.61814	7.38535	7.27291	7.04082	6.51295	7.36671	VR
GB44434	4.53064	4.43544	4.59549	4.67432	4.85795	4.72244	5.01201	4.71267	4.89386	4.98787	5.10745	5.05817	VR
GB44469	5.67471	5.55442	5.22217	5.06969	5.37944	5.77887	5.74206	5.93352	5.96391	5.97698	5.73929	6.01255	VR
GB44519	5.46389	5.20667	5.26864	5.38697	4.99743	5.48584	5.70244	5.61185	5.29889	5.79292	5.61235	5.75424	VR
GB44540	5.79959	5.90194	6.02892	5.76893	6.00477	5.64237	5.96376	6.22594	6.35609	6.21186	5.83468	6.48581	VR
GB44574	6.01624	6.02398	5.89029	6.00778	5.77688	5.69936	6.00055	6.35903	6.33615	6.49895	6.38523	6.67319	VR
GB44694	6.65776	6.58611	6.7418	6.59265	6.6096	6.83957	6.83396	7.07924	6.95818	6.91548	7.11624	7.18576	VR
GB44765	6.17619	6.31374	6.29701	6.17014	6.12862	6.21585	6.72146	6.52699	6.56773	6.44192	6.59599	6.71311	VR
GB44768	4.0549	4.11304	4.03887	3.94935	4.50334	4.03935	4.46031	4.69986	4.29444	4.8103	4.63497	4.2054	VR
GB44803	8.07558	7.93812	8.26572	7.93605	8.08883	8.08218	8.27763	8.34706	8.5784	8.25485	8.34912	8.65484	VR
GB44826	7.10262	6.899	6.76062	6.86894	7.24278	6.96041	7.35138	7.32745	7.30652	7.2718	7.52617	7.39659	VR
GB44928	2.07188	2.16873	2.19791	2.35656	2.52696	2.23422	2.20616	3.74165	2.90654	2.99412	1.95221	3.3048	VR
GB44964	7.72613	7.66528	7.72399	7.65373	7.62614	7.56173	7.73206	7.95961	7.79758	7.88562	7.85061	7.93241	VR
GB45125	9.2169	9.12083	8.99872	9.07724	9.25567	9.18379	9.28189	9.4038	9.36551	9.3397	9.50648	9.46874	VR
GB45183	7.8076	7.80948	7.61645	7.69978	7.6929	7.56869	7.8146	7.83674	7.87831	8.01785	7.99236	7.96049	VR
GB45250	9.38308	9.32608	9.74194	9.4392	9.39047	9.59594	9.29585	10.4443	10.0298	9.98043	9.11	10.7475	VR
GB45253	2.76669	3.05369	2.81351	2.99402	3.23386	2.84227	3.08293	3.42317	3.06918	3.42675	3.73553	3.34328	VR
GB45297	8.04064	7.85413	8.1045	8.15156	7.94068	8.01456	8.06342	8.30802	8.20451	8.31069	8.07611	8.40257	VR
GB45312	8.84863	8.61427	8.44925	8.57457	8.77988	8.65804	9.04587	9.03146	9.0013	8.90824	9.15492	9.02514	VR
GB45356	6.96488	7.07849	7.1126	6.97393	7.01575	7.26653	7.29574	7.53231	7.50785	7.44712	7.22991	7.68415	VR
GB45362	5.86038	5.70271	5.53273	5.68807	5.78475	5.54987	6.02078	6.16225	5.88722	6.00274	6.09467	6.1848	VR
GB45376	5.95975	5.99669	5.9776	5.62385	5.69033	5.82001	6.10726	6.10109	6.16968	6.22686	6.02316	6.44628	VR
GB45420	5.76354	5.80442	5.89041	5.89097	6.01994	5.95689	6.02009	6.4896	6.24725	6.04231	5.95138	6.62299	VR
GB45443	7.67616	7.44302	7.57345	7.49998	7.43952	7.70252	7.90774	7.95741	7.85755	7.91661	7.93131	8.13743	VR
GB45449	6.40547	6.37976	6.48049	6.48163	6.39086	6.66295	6.65539	6.9182	6.65276	6.97526	6.76012	6.9122	VR
GB45462	3.3553	3.36126	3.65128	3.72136	3.44612	3.45285	3.61555	4.99972	5.28457	4.92629	3.66183	5.94622	VR
GB45567	9.31425	9.25686	9.35202	9.16644	9.39113	9.3006	9.4099	9.43795	9.4178	9.42685	9.41212	9.49427	VR
GB45597	6.62126	6.41053	6.34798	6.35856	6.43405	6.40685	6.5289	6.93405	6.7432	6.67535	6.45706	6.87575	VR
GB45680	7.55616	7.35346	6.92586	7.05009	7.27806	7.1038	7.37473	7.61752	7.49612	7.45042	7.46612	7.65352	VR
GB45704	6.91226	6.95961	7.46339	7.22679	6.92783	6.97337	7.20295	7.54342	7.67559	8.03942	7.51507	8.25133	VR
GB45826	4.59215	4.53138	4.76424	4.58798	4.23656	4.56236	4.83305	5.06251	4.71303	4.99902	4.84817	5.0317	VR
GB45831	8.4786	8.38877	8.56447	8.54588	8.66617	8.54891	8.58211	8.79572	8.80063	8.76519	8.8923	9.12322	VR
GB45846	4.81124	4.04396	4.57474	4.01338	4.4355	4.37771	4.92235	4.3848	5.13337	5.47063	5.17843	5.32117	VR
GB45860	3.98602	3.89582	4.04905	3.63548	4.11876	4.02066	4.10818	4.28721	4.53584	4.19651	4.3094	4.46714	VR
GB46068	7.44386	7.43321	7.63673	7.56904	7.43415	7.51896	7.45017	8.28114	8.05415	7.98085	7.68596	8.04006	VR
GB46167	3.75951	3.77022	4.26441	3.78033	3.38073	4.1399	3.89236	4.58988	4.40883	4.40781	4.15204	4.83716	VR
GB46206	5.44383	5.32416	5.00568	5.12235	4.99922	5.2092	5.67951	5.46764	5.37759	5.47608	5.57688	5.65293	VR
GB46240	7.75722	7.39315	7.53762	7.63185	7.47269	7.44374	7.52421	8.12119	8.09712	8.25675	7.85975	8.38835	VR
GB46306	7.11608	7.16407	7.38667	7.04428	7.50505	7.5828	7.60434	7.72582	7.73863	7.45339	7.5184	8.03845	VR
GB46327	1.968	1.96161	2.28122	1.98099	1.77689	1.92311	1.71385	3.53807	3.1632	3.37247	1.61483	3.75926	VR
GB46388	6.05161	6.05523	5.94732	5.74779	5.93635	6.11637	6.32736	6.27651	6.33524	6.02013	6.27178	6.44992	VR
GB46460	6.50989	6.61896	6.64336	6.42606	6.5268	6.59013	6.81344	6.91187	6.83006	6.7928	6.71889	7.1714	VR
GB46477	7.27592	7.37102	7.28903	7.17672	7.40262	7.39431	7.41247	7.80549	7.55144	7.66877	7.65511	7.75809	VR
GB46639	7.16067	6.77652	6.94869	6.9137	6.86972	7.10509	7.09259	7.41504	7.24564	7.3254	7.29518	7.40367	VR
GB46702	3.73474	3.77691	3.84506	4.34101	4.04751	3.94595	4.69856	4.25061	4.02114	4.82804	5.37886	3.92041	VR
GB46745	6.62188	6.45319	6.79518	6.62668	6.5887	6.81252	6.88164	6.81363	6.83769	6.93801	6.79329	7.09013	VR
GB46792	6.7811	6.51888	6.93915	6.41544	6.18179	6.87651	6.88046	7.72589	7.33108	6.88336	6.60633	7.08621	VR
GB46812	4.29719	4.01786	4.93613	4.66676	4.08068	4.7227	4.75363	5.21675	5.41697	5.52721	4.22228	5.72419	VR
GB46880	3.24139	3.41003	2.89462	3.00219	3.54959	2.90776	3.05478	3.88187	4.11265	4.07404	3.54879	3.54351	VR
GB46917	5.87497	5.88004	5.58509	5.56672	5.64924	5.58774	5.95667	5.96864	6.06834	5.93634	6.10818	5.99027	VR
GB47214	4.61381	4.32952	4.60998	4.25307	4.67047	4.58407	4.67747	6.10633	6.04305	5.48048	4.41584	6.5475	VR
GB47232	6.28849	6.25313	6.10218	5.88042	5.88469	5.9518	5.77878	7.0468	6.57335	6.622	5.9294	6.94777	VR
GB47311	7.49017	7.55373	7.5057	7.54908	7.73134	7.60021	7.7971	7.74779	7.73455	7.76391	7.96075	7.96628	VR
GB47320	7.19732	6.94424	7.20268	7.14916	6.89826	7.02928	7.31981	7.40828	7.2544	7.53182	7.50109	7.49254	VR
GB47324	4.45759	4.51158	4.49765	4.60779	4.66651	4.65024	4.96827	4.78982	4.88557	4.83945	5.13451	5.07425	VR
GB47330	5.45923	5.14325	4.21563	4.88577	4.54862	4.21464	5.23864	5.5531	6.39605	5.20366	5.0847	6.40975	VR
GB47347	4.92808	4.56305	4.81075	4.66587	4.85318	4.97041	5.36245	5.10136	5.35598	5.20071	5.05137	5.52675	VR
GB47380	5.60105	5.4161	5.41919	5.51012	5.30778	5.66345	5.92727	6.31821	6.53826	6.11672	5.53877	6.83809	VR
GB47381	4.92157	4.9125	5.13981	5.35044	4.998	5.28036	5.1044	5.84867	6.07579	6.03278	5.43026	6.59545	VR
GB47382	8.61932	8.36306	8.32843	8.4653	8.37688	8.57947	9.03062	9.38547	9.40421	9.00346	8.58237	9.59311	VR
GB47407	5.55808	6.00532	5.49082	5.71029	5.26835	6.00268	6.00923	6.93052	7.23504	6.90039	5.90308	7.71301	VR
GB47458	6.37751	5.97483	6.29728	5.92771	5.76561	6.01397	6.66374	6.20147	6.11827	6.53822	6.6867	6.5626	VR
GB47469	6.27101	6.25888	6.10087	6.25837	6.5253	6.20196	6.55351	6.71312	6.65405	6.2714	6.68099	6.42473	VR
GB47486	5.62249	5.75423	5.69279	5.95625	5.73313	5.99262	6.30153	6.51007	6.61379	6.48221	6.24344	7.37186	VR
GB47504	7.35926	7.24579	7.06161	7.60528	7.45908	7.34671	7.40999	8.20805	8.13067	7.8587	7.75338	8.28619	VR
GB47505	6.66508	6.3575	6.19536	7.22208	7.14122	6.77172	6.38751	7.66522	7.83006	7.81732	6.99262	8.00894	VR
GB47611	5.28761	5.42522	4.91463	4.93128	5.11032	5.21746	5.45914	5.72583	5.65897	5.69898	5.7299	5.56834	VR
GB47613	2.04951	2.0275	2.02693	2.15739	2.25986	2.10685	2.00885	3.06715	2.71634	2.9202	2.57174	3.67808	VR
GB47626	5.53708	5.40821	5.47999	5.72072	5.48545	5.57631	5.34976	5.84259	5.89915	6.11422	5.65766	6.43244	VR
GB47659	5.77057	5.75347	6.07736	5.87045	5.57408	6.0481	6.14238	6.11927	6.2537	6.2207	6.08958	6.57686	VR
GB47670	5.77915	5.91323	5.65034	5.76284	5.63115	5.86618	5.90259	6.22044	6.23285	6.45261	6.15413	6.5632	VR
GB47742	4.25042	4.6374	4.18386	4.50598	4.36097	4.01486	4.46913	4.69645	5.3235	4.8787	4.57584	4.9523	VR
GB47748	8.22621	8.01793	7.98928	7.9482	7.94817	7.94443	8.1357	8.23586	8.24541	8.28452	8.2403	8.43822	VR
GB47822	5.81102	5.68683	5.37198	5.70814	5.81522	5.84347	6.20649	6.2172	6.09795	5.97492	6.06835	6.04661	VR
GB47878	7.31449	7.23356	7.14235	7.21934	7.47956	7.29649	7.44803	7.58514	7.463	7.47402	7.79554	7.4296	VR
GB47958	3.57143	3.39974	3.94331	3.59165	3.89847	3.78833	3.64494	5.02179	4.97863	4.69962	3.73607	5.52896	VR
GB47973	9.04019	8.99157	9.22978	9.09129	8.96149	9.15947	9.03369	9.34406	9.55682	9.43507	9.25442	9.89639	VR
GB47991	7.90563	8.10137	7.55139	7.66992	7.97417	7.71595	7.98932	8.27438	8.11895	8.0322	8.18135	8.18437	VR
GB48243	3.9241	4.00986	4.06839	4.07854	3.88783	3.63598	3.70153	5.27096	5.01783	5.45811	4.01691	5.91016	VR
GB48315	6.70848	6.69538	6.52052	6.43138	6.80117	6.38275	6.8631	7.21233	6.96609	6.87375	6.89959	6.9048	VR
GB48346	7.93731	7.81856	7.82849	8.09865	7.93002	7.91082	8.21118	8.73663	8.72636	8.309	8.17942	8.88107	VR
GB48369	6.23619	6.4642	6.52983	6.25392	6.2949	6.31653	6.4443	6.56266	6.56359	6.71418	6.67236	6.84533	VR
GB48376	6.172	6.09364	6.22426	6.31176	6.21398	6.19474	6.4429	7.22676	7.11077	6.80314	6.49054	7.09565	VR
GB48619	4.97974	5.23375	5.12865	4.90548	5.10869	4.86716	5.31444	5.43332	5.44717	5.39149	5.49379	5.78829	VR
GB48645	7.51874	7.58052	7.37554	7.31468	7.58994	7.40065	7.62365	7.75894	7.55239	7.61806	7.87748	7.87792	VR
GB48705	4.01291	4.13203	3.75493	3.82357	3.90466	3.69963	3.63103	4.32666	4.48895	4.78258	4.43348	4.71566	VR
GB48747	3.08284	3.13831	3.8452	3.8351	3.30455	3.16961	3.33997	5.19482	5.07644	4.38635	3.26205	5.82491	VR
GB48908	6.16133	5.96467	6.22627	5.97635	5.94529	6.2015	6.32691	6.60519	6.2502	6.22126	6.2886	6.43675	VR
GB48923	9.22139	8.90953	9.36085	8.89342	8.95546	8.86382	8.94121	10.0821	9.97679	9.45241	9.00935	10.0244	VR
GB49242	8.87646	8.74038	8.80234	8.82479	8.85536	8.93232	9.13003	9.08658	9.08099	8.82382	8.9874	9.3156	VR
GB49338	7.33615	7.25126	7.47961	7.40309	7.34166	7.55899	7.79996	7.71409	7.53225	7.68779	7.65248	7.74677	VR
GB49355	7.41502	7.49336	7.78188	7.65824	7.4383	7.60071	7.49338	8.02175	8.08331	7.98698	7.41801	8.48883	VR
GB49378	4.52422	4.92348	4.07705	4.51876	4.44332	4.59167	4.85834	5.09054	4.93203	4.86884	4.97556	5.1764	VR
GB49385	4.0863	4.06423	3.99478	4.15172	4.56847	4.71681	4.87082	5.65083	5.55897	4.75656	4.24867	5.52951	VR
GB49487	7.06158	6.89958	6.72731	6.81004	6.85424	6.45709	6.86836	7.37279	7.27576	7.13615	6.98065	7.59509	VR
GB49520	7.68132	7.72489	7.75592	7.21936	7.72759	7.56263	7.8333	7.95312	8.07484	7.92831	8.00719	8.25382	VR
GB49527	8.66621	8.61888	8.501	8.51892	8.51854	8.47672	8.72815	8.82551	8.74925	8.71545	8.80904	8.79827	VR
GB49634	7.69785	7.57593	7.69859	7.58308	7.53814	7.73107	7.83513	7.87548	7.90645	7.89416	7.88322	8.04178	VR
GB49651	4.7919	5.03162	5.42417	5.20827	5.03721	5.16429	5.31137	5.36572	5.36122	5.50646	5.49375	5.98676	VR
GB49708	5.19513	5.36858	5.3262	5.47218	5.4659	5.46796	5.18733	6.3825	6.64129	5.00717	5.99063	8.03977	VR
GB49728	7.14111	7.11034	7.29661	7.21859	7.06576	7.11157	7.57767	7.26514	7.32011	7.42188	7.60655	7.54619	VR
GB49829	5.96193	5.5271	5.55915	5.41449	5.5893	5.41575	5.95881	5.77108	5.86415	5.90506	6.18713	5.90383	VR
GB49959	6.8996	6.83026	7.08973	6.75954	6.87129	7.24407	7.18816	7.2387	7.1863	7.25515	7.28725	7.28149	VR
GB50036	4.76198	4.75063	4.51814	4.40409	4.68354	4.60053	5.11554	5.23751	5.25242	4.71755	5.03922	4.93707	VR
GB50124	8.8365	8.60879	9.08623	8.54669	8.98961	8.3705	8.73336	9.69753	9.59623	9.25763	9.12382	9.90316	VR
GB50151	3.93058	3.88897	3.46648	3.7334	3.68181	4.14989	5.04216	5.76514	7.71636	4.04996	3.94138	7.22328	VR
GB50178	5.62759	5.69584	5.69806	6.3987	6.31135	5.36758	5.70409	7.68274	7.00326	7.46532	6.14317	7.36539	VR
GB50208	7.27603	7.16422	6.96572	7.05273	7.31146	6.97255	7.37875	7.54889	7.41244	7.42124	7.40726	7.52991	VR
GB50323	8.13707	7.97475	7.99781	7.90018	8.11152	8.05278	8.34522	8.13106	8.10616	8.26331	8.48457	8.28004	VR
GB50338	5.28019	5.12845	5.72488	5.24393	5.21044	5.39968	5.20117	5.89557	5.90473	6.02119	5.67419	6.27031	VR
GB50368	5.54877	5.54621	5.04797	5.09461	5.3928	5.34495	5.65916	5.84539	6.19834	5.8638	5.6709	6.5331	VR
GB50420	6.6737	6.33944	6.37653	6.33486	6.38761	6.42551	6.61456	6.63363	6.75019	6.66192	6.60758	7.03282	VR
GB50550	9.04398	8.70868	9.53074	8.83993	8.97994	9.30001	9.10222	12.4397	12.2938	10.595	8.88283	11.5481	VR
GB50620	5.08326	5.28679	5.19565	5.10911	5.08891	5.17216	5.50642	5.17962	5.61249	5.57699	5.34427	5.61474	VR
GB50809	6.15525	5.88996	6.09813	5.61064	5.67448	5.86158	6.01132	6.37394	6.31844	6.3186	6.17418	6.52795	VR
GB50813	5.91565	6.11722	6.82851	6.66047	5.98567	6.42261	6.21128	7.31218	7.55546	7.43761	6.14352	7.95395	VR
GB50908	3.46588	3.63015	3.89008	3.5945	3.4246	3.73381	3.97675	3.92188	4.28319	4.45436	3.54133	4.70001	VR
GB50940	2.43396	2.5512	2.38654	2.63618	2.81499	2.27455	2.38314	4.70609	4.15527	4.29523	2.75336	5.01429	VR
GB50955	9.68602	9.51735	10.0754	9.44998	9.60014	10.0553	9.49734	11.9078	11.3846	10.3601	9.30971	10.7376	VR
GB50965	4.44411	4.24414	4.17499	4.15895	3.98332	4.02561	4.48558	4.77817	4.71825	4.80646	4.43134	5.11805	VR
GB50982	6.61194	6.72835	6.63354	6.65	6.76455	6.62984	6.7339	7.51971	7.22297	7.28628	7.08158	7.55996	VR
GB51079	6.18365	6.24894	6.20033	6.47715	6.27569	6.45787	6.35191	6.75496	6.5854	6.72959	6.56862	7.07529	VR
GB51122	6.09897	5.92244	6.18549	6.01744	6.13521	5.96476	6.1966	6.59219	6.50841	6.39424	6.25937	6.86617	VR
GB51195	3.05188	3.14595	3.02855	2.85879	3.06542	2.84506	2.62619	3.59567	3.60817	4.58191	2.88722	4.94941	VR
GB51362	1.98632	1.72915	1.69702	1.99841	2.09024	2.23851	1.9418	2.40938	2.37547	2.73183	2.13845	3.50939	VR
GB51366	6.85635	6.84817	6.84072	6.82762	6.92681	6.80403	6.98134	7.20046	7.16513	7.21369	7.23672	7.38214	VR
GB51500	9.30942	9.302	9.53048	9.77469	9.38544	9.64182	9.38316	10.1996	10.5198	10.0892	9.38463	10.4487	VR
GB51509	3.03357	3.53064	3.57515	3.55012	3.40977	3.33491	3.29774	3.94581	4.00262	4.23158	3.79832	4.43708	VR
GB51518	4.97294	5.01332	5.55475	5.27126	5.16583	5.44865	5.08281	6.13063	6.01077	6.03961	5.09547	6.27874	VR
GB51581	8.01158	7.89658	7.64317	7.81249	8.00385	8.0428	8.18871	8.36385	8.25204	8.03243	8.32161	8.51195	VR
GB51755	6.68289	6.74626	6.9408	6.75285	6.64368	6.91998	6.78744	7.13355	7.08059	7.13839	6.84462	7.45719	VR
GB51821	4.0996	3.96012	4.10221	4.12291	4.30044	4.2215	4.24943	4.88791	5.0321	5.04113	3.98243	5.05763	VR
GB51861	3.01251	2.94578	2.7183	2.96566	3.21145	2.96827	3.00233	4.07039	4.16714	3.85515	2.85143	3.98558	VR
GB51964	7.09645	7.05023	7.26663	6.97775	7.20733	7.1599	7.12657	7.49283	7.32819	7.28652	7.33673	7.6857	VR
GB51983	7.33816	7.31052	7.18777	7.32237	7.46095	7.36182	7.59303	7.54042	7.50558	7.57381	7.52505	7.62102	VR
GB51992	4.24047	4.02773	3.84353	3.95911	4.13656	3.79531	4.08295	4.74382	4.64651	4.38156	4.23209	4.57004	VR
GB52058	7.08229	7.14361	7.23338	7.06889	6.97845	7.38969	7.53924	7.24729	7.22289	7.41986	7.28471	7.69801	VR
GB52070	4.99724	4.75818	4.98402	5.13697	5.12698	4.94587	5.47466	5.30577	5.38649	5.40745	5.29305	5.45724	VR
GB52123	2.43471	2.39545	2.34997	2.01417	2.03678	2.25785	2.3777	2.69985	3.0416	2.7523	2.54327	2.68693	VR
GB52155	4.87045	4.97357	4.29461	5.11223	4.88622	4.85729	5.92289	5.39965	6.31175	5.38575	5.44541	5.59892	VR
GB52173	5.10453	5.55551	5.28264	5.40108	5.52839	5.31003	6.15423	5.65105	5.56232	5.67502	5.75502	5.9437	VR
GB52224	3.0372	2.69853	3.15083	3.28437	3.04776	2.99413	2.90799	4.16696	3.8454	3.43302	3.00689	4.06471	VR
GB52245	7.19666	7.1505	7.21626	7.08169	7.05694	7.34034	7.36294	7.49458	7.51661	7.43889	7.40754	7.75711	VR
GB52280	2.70655	2.27579	2.6547	2.29717	2.52255	2.3498	2.23817	2.36404	2.88377	3.86364	2.44542	4.95232	VR
GB52281	4.17363	3.80744	4.04368	4.07524	3.66625	3.74349	3.92502	4.94018	5.4813	5.68847	3.78203	6.57104	VR
GB52294	6.48189	6.87887	5.92459	6.6268	6.88015	5.86694	6.25234	8.82427	8.43567	8.25671	6.59491	8.43339	VR
GB52318	8.07925	7.45627	8.20326	7.86294	7.82042	7.62523	7.37845	9.42223	10.1294	10.1597	8.01387	11.0833	VR
GB52423	5.75383	5.88831	5.70451	5.93335	5.77703	5.91864	5.70436	6.60744	6.31412	6.44569	5.98551	6.64464	VR
GB52426	7.0072	7.02564	7.4765	7.26499	7.06834	7.34092	7.14958	7.83479	7.73664	7.70112	7.03447	8.00949	VR
GB52441	5.02665	4.95868	5.25964	5.36652	4.77808	5.46313	5.44235	6.10321	6.80372	5.76031	5.19381	6.5337	VR
GB52511	7.19337	7.27525	7.25983	7.32458	7.50286	7.44388	7.45003	7.81812	7.49127	7.43012	7.71612	7.63295	VR
GB52583	2.8685	2.68439	2.64433	2.49372	2.93306	2.88686	2.97979	3.58162	3.47092	3.45001	3.12646	3.12053	VR
GB52588	5.86666	5.9515	6.30494	6.0768	5.77106	6.15138	6.21296	6.45919	6.69586	6.2186	6.23057	6.73364	VR
GB52599	4.10946	4.15489	3.34203	3.64214	3.85463	3.46172	3.91041	4.75822	4.51176	4.23813	4.34999	4.60234	VR
GB52688	8.38638	8.44928	8.59061	8.68597	8.40483	8.52157	8.49813	8.8922	8.80882	8.99966	8.66846	9.29284	VR
GB52692	7.12406	6.96261	7.08425	6.74211	6.93371	7.20087	7.27284	7.10921	7.19356	7.3634	7.33517	7.33713	VR
GB52700	1.96386	2.27797	2.02283	1.86566	2.03839	1.90638	1.92194	3.08715	3.61453	3.29723	1.83995	3.27817	VR
GB52730	4.94052	4.55832	4.54916	4.30619	4.45747	4.5888	4.70413	4.95174	5.14712	5.32504	4.91577	5.36925	VR
GB52794	2.91508	3.60564	3.547	3.39205	3.38329	2.90102	3.34826	4.15477	4.51185	3.78609	3.22751	4.0931	VR
GB52888	6.66885	6.85321	6.69855	6.70676	6.96869	6.73369	6.91547	7.19709	6.99216	6.97774	7.12291	7.4016	VR
GB52911	6.99854	7.04213	6.99091	6.96802	7.10343	7.15742	7.27737	7.24592	7.28824	7.27569	7.32146	7.32808	VR
GB52991	6.07063	5.9304	6.16111	6.19216	6.0991	6.11854	6.51635	6.38359	6.3465	6.27254	6.43188	6.39354	VR
GB53028	7.77915	7.1741	8.28683	7.97614	7.29261	7.69051	7.64481	9.10996	9.12318	8.35442	7.36515	9.89682	VR
GB53196	6.4164	6.46241	6.63889	6.61114	6.64246	6.57888	6.65205	6.46184	6.80383	6.95047	6.84212	7.24112	VR
GB53211	3.74676	3.68001	4.36627	4.22243	3.52602	4.09408	3.96595	4.7418	4.98506	4.85655	4.08757	5.04645	VR
GB53240	6.22892	6.18412	5.83157	5.5783	5.80256	5.90363	5.9559	6.54161	6.62109	6.60886	6.30353	6.95923	VR
GB53339	7.53569	7.76144	7.6024	7.57083	7.64148	7.70957	7.90803	7.856	7.70922	7.83744	7.94066	7.90299	VR
GB53352	1.75664	1.72258	1.7421	1.52787	1.65796	1.92617	1.60874	2.76218	2.99143	2.79577	1.50805	3.282	VR
GB53410	7.70452	7.64727	7.65305	7.53344	7.76382	7.75151	7.92141	7.98008	7.83991	7.78586	8.08025	8.00719	VR
GB53500	2.91485	3.49308	2.99351	2.93206	3.14752	3.0834	2.52067	4.58168	4.6619	4.3086	2.64027	5.32344	VR
GB53559	2.49153	2.41626	2.49083	2.9262	2.41221	2.56621	2.71627	3.1712	3.19701	2.9629	2.75354	4.04393	VR
GB53604	6.56646	6.38149	6.24447	6.20231	6.62181	6.38189	6.42061	6.92186	6.77457	6.55603	6.66748	6.91459	VR
GB53658	6.44237	6.64514	6.67823	6.65671	6.82689	6.77498	6.79739	6.97667	6.88567	6.9143	7.07411	7.17506	VR
GB53706	6.9643	6.93601	6.64667	6.85121	6.74586	6.83413	7.10925	7.06023	7.09785	7.13376	7.2796	7.22261	VR
GB53818	6.07424	6.22923	5.75126	5.92642	6.39754	5.79146	6.26015	6.44816	6.46113	6.38452	6.50064	6.48974	VR
GB53833	2.90035	2.867	2.98054	3.06646	2.91276	2.90615	2.67773	4.21466	4.67316	4.78093	2.42115	5.42554	VR
GB53881	8.38534	8.29644	8.45216	8.23313	8.41315	8.40525	8.53621	8.77026	8.68297	8.48962	8.40101	8.79827	VR
GB53908	7.55445	7.64602	7.22658	7.54514	7.60884	7.50861	7.63198	7.76552	7.97829	7.70507	7.91998	7.8325	VR
GB54098	7.14747	6.99922	7.17422	6.86223	7.03074	7.25318	7.43405	7.44489	7.35821	7.34105	7.29987	7.2308	VR
GB54113	6.29068	5.96538	6.40673	6.40192	6.30654	6.46511	6.64454	6.86242	6.62636	6.75615	6.55008	6.90163	VR
GB54194	8.2658	8.31328	8.38883	8.3277	8.36191	8.45837	8.42936	8.73082	8.71773	8.764	8.69805	9.04399	VR
GB54205	7.63228	7.74053	7.33582	7.46786	7.96188	7.65587	7.79297	8.29337	7.96733	7.84013	7.95207	8.16817	VR
GB54212	6.80748	6.56115	6.89512	6.58078	6.39884	6.47454	6.69223	7.10311	6.94389	6.95149	6.80322	7.11798	VR
GB54356	5.55594	5.40791	5.80015	6.13239	5.40961	5.47155	5.42199	6.39701	6.36783	6.60225	5.93964	7.1528	VR
GB54387	7.26307	7.61001	7.35452	7.33765	7.65092	7.44897	7.64573	7.68362	7.65153	7.51138	7.79995	7.90847	VR
GB54429	4.85728	4.79791	4.66794	4.47557	5.03387	4.41617	4.84817	5.37595	5.6244	5.43032	4.63194	5.8888	VR
GB54480	6.54791	6.032	6.90295	6.26994	6.53513	6.43517	6.43099	8.3678	8.20999	7.57971	6.64327	8.40542	VR
GB54499	6.99941	6.9126	7.01032	6.90045	7.0602	7.0123	7.06427	7.4565	7.34564	7.1597	7.13456	7.32868	VR
GB54572	7.00792	6.97227	6.76564	6.66032	7.14175	6.68598	7.09739	7.11938	7.17901	7.16625	7.19346	7.56399	VR
GB54651	7.81868	7.63135	7.78682	7.74701	7.49898	7.59884	7.89431	8.07318	8.01089	8.09328	8.04134	8.10303	VR
GB54732	7.39527	7.16006	7.25572	7.36891	7.26002	7.89853	8.02694	8.00871	7.75366	7.78873	7.55223	8.31764	VR
GB54813	5.32873	5.35574	5.48337	5.21796	5.09451	5.19213	5.53571	5.9104	5.56656	5.68325	5.40382	5.7259	VR
GB54977	5.97373	5.75611	5.93672	5.88334	6.21042	5.97444	6.22476	6.37672	6.3222	6.26685	6.35763	6.24388	VR
GB55007	8.33189	8.32671	8.35304	7.80702	8.42267	7.92415	7.99963	9.89527	10.0604	8.68782	7.93869	8.70798	VR
GB55106	6.72675	6.7968	6.52388	6.74941	6.7312	6.57534	6.80683	7.05705	6.89284	7.07654	7.37331	6.97545	VR
GB55137	1.82563	2.43791	2.16779	2.32393	2.1164	2.09822	2.3282	3.36806	2.792	3.22765	1.81302	3.17547	VR
GB55145	7.74177	7.69918	7.7542	7.85886	7.7511	7.74892	7.83733	8.14579	8.10359	7.96112	7.7606	8.11362	VR
GB55161	7.45125	7.58815	7.37009	7.31969	7.42094	7.47808	7.56543	7.97262	7.7953	7.58054	7.6537	7.74558	VR
GB55243	2.49507	2.70112	3.26719	2.9037	2.60777	2.97861	2.75516	3.26791	3.43224	3.67837	2.98141	4.45993	VR
GB55296	6.71571	6.52755	6.56759	6.62144	6.79289	6.78187	7.14187	7.04094	6.88631	6.9232	7.06632	7.16845	VR
GB55409	3.7331	3.43978	3.64322	4.00188	3.7797	3.45177	3.95637	4.85275	3.88702	4.37506	3.90104	4.35249	VR
GB55455	4.61258	4.70237	4.67086	4.66707	4.25818	4.83405	4.33613	5.62294	5.44659	5.3102	4.542	5.84063	VR
GB55476	7.41973	7.29312	7.44248	7.2689	7.28836	7.13408	7.41492	7.69772	7.75341	7.58324	7.5096	7.95673	VR
GB55518	6.91739	6.65932	6.86961	6.79295	6.93498	6.68612	6.85901	7.25907	7.14305	7.03505	6.86658	7.1578	VR
GB55656	7.23909	7.41189	7.02404	7.31373	7.4237	7.07701	7.48948	7.62704	7.62804	7.63141	7.66764	7.86437	VR
GB55807	4.13866	3.76265	3.80969	3.87937	4.22234	3.96957	4.26634	4.37826	4.36948	4.71431	4.34836	4.7085	VR
GB55898	6.04808	6.01566	5.99873	5.73805	5.8687	5.97923	5.9607	6.3973	6.34192	6.26622	5.92834	6.74324	VR
GB55968	6.06012	5.62839	6.11775	5.7183	6.23178	5.97673	6.07786	6.76177	6.70867	6.13021	5.9766	6.56171	VR

## Sheet: Table 6
VC_NR
ID	VC.1	VC.2	VC.3	VC.4	VC.5	VC.6	NR.1	NR.2	NR.3	NR.4	NR.5	NR.6	Overexpressed group
GB40006	7.73647	6.7272	4.54379	4.81952	4.78116	4.9836	4.57719	4.52795	4.57906	4.57507	4.35898	4.67579	VC
GB40008	10.4626	9.93735	10.6518	10.4199	10.3057	10.707	9.97381	9.2696	9.58974	10.0197	9.64165	9.62011	VC
GB40010	10.892	10.5384	11.6478	11.6155	11.0297	11.4656	10.83	9.58116	10.8842	10.7675	10.4647	10.6575	VC
GB40074	7.51943	7.10813	7.56861	7.32808	7.33333	7.04906	6.673	6.15403	6.69622	6.83549	6.58729	6.63189	VC
GB40090	4.35457	3.73212	4.23692	4.27776	3.71016	4.3719	3.57118	3.37981	3.70172	3.69215	3.69045	3.61725	VC
GB40095	7.68865	7.55009	8.17834	7.80394	7.75089	7.78344	6.85125	6.70508	7.22259	7.02718	7.09732	6.97106	VC
GB40112	7.39958	6.85928	7.46565	7.86092	7.09111	7.29403	6.94106	6.51491	6.60884	6.87977	6.60884	6.58006	VC
GB40129	5.16018	4.96884	5.1727	5.69291	4.98201	5.13619	4.70741	4.6051	4.49376	4.59592	4.7971	4.57412	VC
GB40132	4.0037	3.53732	4.38227	4.84585	3.75231	4.49826	3.77744	3.34867	3.80799	3.68518	3.5082	3.80529	VC
GB40134	12.6205	12.6307	12.7991	12.6394	12.4796	12.5749	12.1596	11.5414	12.4088	12.388	11.9153	11.9288	VC
GB40504	7.39962	6.97614	6.85787	7.37671	6.6375	6.93222	6.49112	6.33117	6.25321	6.63917	6.47951	6.81109	VC
GB40519	6.99515	6.79066	7.26465	7.2895	6.62441	7.04842	6.3407	6.44933	6.37198	6.74202	6.60384	6.76843	VC
GB40521	5.8096	5.48252	5.98006	5.66514	5.5424	5.89503	5.29033	5.09056	5.40041	5.34059	5.37208	5.06232	VC
GB40603	7.80404	7.54118	7.86623	8.19306	7.66836	7.54376	7.09551	6.86768	7.01719	7.38376	7.52482	7.46047	VC
GB40609	4.05911	4.07886	4.21524	3.52863	4.65261	4.65041	3.80493	3.26748	3.67323	3.50371	3.3833	3.37059	VC
GB40624	7.46121	8.24291	8.04635	8.33002	7.89558	7.66348	7.17513	7.79152	7.62302	6.84653	7.37918	7.37825	VC
GB40625	6.70851	6.43012	6.67638	6.76985	6.04061	6.76872	6.1066	5.96266	6.02932	6.12698	5.93518	6.13236	VC
GB40670	8.59499	8.95786	9.47283	9.00315	9.19274	9.13726	8.71044	8.09222	8.75726	8.90832	8.60984	8.71129	VC
GB40678	4.15913	4.14772	4.50837	5.0395	3.95437	4.05643	3.86728	3.45112	3.71156	4.08284	3.73747	3.82106	VC
GB40694	6.89099	6.74306	7.05798	6.81188	6.51488	6.94933	6.30354	5.83797	6.12479	6.69536	5.91291	5.90271	VC
GB40703	8.42588	8.73415	8.73428	8.92708	8.58667	8.60132	8.25983	7.96501	8.26055	8.40268	8.03935	7.96707	VC
GB40711	11.8791	11.99	11.9074	12.0129	11.9387	11.9503	11.7903	11.6956	11.6005	11.918	11.7429	11.8066	VC
GB40741	7.11877	7.18543	7.28582	7.50063	7.20777	7.43491	7.07731	6.79238	7.27883	7.11791	6.76691	7.07716	VC
GB40759	12.2938	12.4091	12.2286	12.2718	12.1819	12.3139	12.0551	12.2167	11.8401	11.8045	12.0839	11.9398	VC
GB40808	9.35616	9.23432	9.5269	10.0166	9.17434	9.82029	8.91931	8.46656	8.77672	9.17141	8.90933	8.96487	VC
GB40865	11.3684	11.4284	11.4435	11.4216	11.5171	11.4715	11.2064	10.4093	11.3131	11.2117	10.6968	10.6097	VC
GB40868	11.4995	11.7631	11.7768	11.4689	11.5612	11.5319	11.2095	10.6924	11.6101	11.3221	11.2895	11.118	VC
GB40870	2.47922	2.66006	3.38905	3.55618	3.21366	3.25406	2.79037	2.68452	2.61857	2.68314	2.51902	2.94388	VC
GB40871	4.96418	4.76526	5.59503	5.75731	5.27372	5.09715	4.63992	4.1075	4.32528	4.80033	4.37848	4.88974	VC
GB40916	4.64434	4.09224	4.78684	4.65674	4.35235	4.91435	4.28566	3.923	4.18665	4.43598	3.98106	3.83347	VC
GB40963	3.49285	3.91606	3.91497	3.90059	3.75624	3.91856	3.41633	3.13469	3.25449	3.5416	3.5016	3.58541	VC
GB40999	5.41876	5.2244	5.74513	6.36684	5.34716	5.80476	5.25379	4.45299	5.25914	5.34403	4.69351	5.27195	VC
GB41011	10.0831	9.85099	9.80983	9.76321	9.71171	9.70204	9.39213	8.44373	9.48262	9.37757	9.19573	8.82991	VC
GB41015	4.97047	5.10906	5.52732	5.27992	5.17595	4.82379	4.33339	4.02573	4.89094	4.86841	4.31945	4.53406	VC
GB41165	5.96539	5.86864	6.30614	6.07972	6.03177	5.99057	5.6507	5.17994	6.02627	5.80053	5.54792	5.53749	VC
GB41246	4.54813	4.31818	4.89056	5.50655	4.23229	5.10548	3.88388	4.0767	4.28214	4.69084	3.95694	4.40621	VC
GB41308	13.4472	13.4639	13.7769	13.7204	13.4382	13.7556	12.975	13.3736	12.3711	13.2166	12.8206	13.0395	VC
GB41310	12.8089	12.8168	13.183	12.9379	12.835	13.0118	12.243	12.5487	12.2309	12.5636	12.2179	12.3782	VC
GB41343	5.58322	5.07603	5.93271	6.11532	5.28972	5.63294	5.041	5.12315	4.7366	5.41251	4.85616	5.35659	VC
GB41352	4.00539	3.96062	4.46658	4.04694	4.04514	4.35457	3.76809	3.63814	3.74724	3.77181	3.54677	3.64184	VC
GB41378	8.42168	8.73659	8.6847	8.79308	8.52852	8.69008	8.30862	7.85184	8.10844	8.42946	8.03302	8.17501	VC
GB41392	8.70037	8.33171	8.6214	8.73354	8.5211	8.64587	8.20214	8.07679	7.60548	8.39997	8.01741	8.08188	VC
GB41393	6.97455	6.99427	6.94337	6.87395	6.80711	6.83318	6.50041	6.12891	6.40601	6.68612	6.51308	6.21399	VC
GB41423	8.4156	8.36611	8.39688	8.38625	8.33692	8.38637	8.19127	7.97921	8.29415	8.32366	8.20098	8.28634	VC
GB41520	8.24499	8.19857	8.20414	8.60044	8.26387	8.08188	8.054	7.66488	7.77137	8.17031	7.97551	7.94305	VC
GB41521	8.54222	8.54795	8.56487	8.4807	8.69513	8.63166	8.23654	7.85968	8.25657	8.29485	8.22414	8.10234	VC
GB41606	9.67151	9.82314	10.1182	9.80535	9.7591	10.0518	9.41505	9.30628	9.561	9.52665	9.375	9.418	VC
GB41625	9.73663	10.528	10.5347	10.6278	10.4754	10.5803	9.40554	9.52819	9.48847	9.49444	9.59	9.81286	VC
GB41629	5.28822	5.4213	5.70842	6.30552	5.64945	5.8415	5.29136	4.69871	5.14398	5.1943	4.98305	5.23018	VC
GB41630	9.56813	9.55339	9.57869	9.29062	9.40135	9.42814	9.06002	8.21756	9.52915	9.10929	8.7146	8.57813	VC
GB41680	6.67697	6.72979	7.37385	8.01506	6.92242	7.44989	6.7876	5.8971	6.3225	6.75907	6.17498	6.68628	VC
GB41681	8.17162	8.28055	8.25057	8.51029	8.17338	8.33821	8.0019	7.81674	7.86301	8.15609	8.0509	8.16167	VC
GB41703	9.56903	9.93402	9.93042	9.88239	9.78379	9.70651	9.67871	8.71685	9.75743	9.44315	9.21814	9.13282	VC
GB41704	9.60704	9.56992	9.93705	9.82195	9.77642	9.81305	9.45387	9.10282	9.50242	9.43841	9.25315	9.29638	VC
GB41723	7.36725	7.69515	7.63657	7.30637	7.52551	7.60217	6.9405	7.01124	7.3065	6.98984	7.12511	7.28909	VC
GB41724	6.89515	7.45601	7.54482	7.77882	7.62963	7.45167	7.07117	7.26969	6.69813	7.08264	7.08306	7.14722	VC
GB41727	5.82184	6.81527	6.96378	7.0281	6.59873	6.79635	6.27312	5.61362	5.87475	6.33073	5.88003	6.18192	VC
GB41728	4.86111	4.94072	5.19655	5.04915	5.07908	5.27571	4.511	4.40707	4.54979	4.79637	4.47151	4.79781	VC
GB41730	5.84719	5.71968	6.16142	6.27675	5.85162	6.41079	5.23701	4.73528	4.69274	5.5073	4.95659	5.29949	VC
GB41785	3.31825	3.21581	3.62637	4.22174	3.57013	3.56837	3.44972	2.77191	2.98967	2.85789	2.95787	2.95527	VC
GB41786	8.42103	8.78426	8.99777	8.73297	8.94271	8.69785	8.17516	7.68419	8.44558	7.93159	7.83335	7.86502	VC
GB41800	7.02702	6.86449	7.05817	7.12182	6.91524	6.95033	6.72421	6.60126	6.35031	6.79729	6.84801	6.72533	VC
GB41801	6.82942	7.04856	6.8685	7.10548	6.88701	6.90636	6.80735	6.3496	6.28579	6.88723	6.43564	6.71817	VC
GB41811	10.6191	10.3147	10.5684	10.6211	10.4922	10.5969	10.2095	10.1662	10.2361	10.4282	10.119	10.2439	VC
GB41861	7.04115	6.22679	7.49548	7.42064	6.72607	7.37263	6.2032	6.08615	6.21825	6.6972	6.15583	6.66539	VC
GB41862	7.42155	6.53001	7.24293	7.39036	6.86768	7.18577	6.5247	6.14213	6.4666	6.90968	6.81039	6.71132	VC
GB41894	6.17953	6.01294	6.60824	7.29406	6.3653	6.82775	5.96112	5.44401	5.819	6.368	5.90322	6.23371	VC
GB41895	6.87558	6.67112	7.24752	7.77376	7.03147	7.3084	6.58048	6.08659	6.5987	6.9105	6.20347	6.72028	VC
GB41989	6.22325	6.04918	6.45091	6.79829	6.40618	6.24107	6.1687	5.53436	5.79859	6.10873	5.52466	5.65985	VC
GB41992	2.49459	2.57999	2.6529	2.76063	2.49029	2.91098	2.54143	2.01794	2.27227	2.26889	2.26926	2.0727	VC
GB42000	12.1451	11.5082	11.6016	11.4995	11.3661	11.4552	11.0326	10.4407	11.3575	11.1881	10.8839	10.7756	VC
GB42054	11.3576	10.8424	11.1897	11.5009	10.6738	11.2648	10.6072	10.3249	10.2822	10.6731	10.1115	10.2238	VC
GB42150	10.1433	10.3085	9.8827	10.2577	10.0432	9.9615	9.62206	9.15384	9.68334	9.51289	9.46518	9.45769	VC
GB42183	9.069	9.05542	9.04678	9.07875	9.03324	9.24152	8.63528	8.59082	9.09431	8.75557	8.53797	8.58685	VC
GB42184	9.67268	9.88403	9.81061	10.2835	9.88833	9.91087	9.52326	8.70433	9.25813	9.57497	9.10346	9.29209	VC
GB42196	8.98198	8.47994	8.58747	8.47287	8.43124	8.40899	8.09378	8.24317	8.24571	8.12671	8.05692	8.16295	VC
GB42200	5.47283	5.42814	5.9089	6.15288	5.54327	6.02221	4.91027	4.79741	5.07064	5.49156	4.87639	5.61942	VC
GB42224	7.20569	7.28072	7.12844	7.43146	7.12122	7.2074	7.09917	6.82838	6.70769	6.87224	6.79296	6.94805	VC
GB42280	6.96289	6.50867	7.05226	7.05805	6.94663	6.99602	6.65017	6.16433	6.62126	6.78717	6.62877	6.7356	VC
GB42292	3.99004	3.581	4.20706	4.42434	3.77586	4.14276	3.47502	3.27767	3.39505	3.49371	3.51368	3.20545	VC
GB42294	2.99629	2.76785	3.30362	3.51013	2.7914	3.24736	2.57241	2.44353	2.66802	2.62257	2.65776	2.47784	VC
GB42302	4.52999	2.54749	2.89866	4.60028	5.58001	2.09058	2.40659	2.22145	2.37925	2.66194	2.18862	2.49004	VC
GB42326	9.95604	9.95514	10.4859	9.98695	9.81513	10.0048	9.20083	9.42513	10.2024	9.50095	9.46902	9.30094	VC
GB42332	6.60198	6.92832	6.82724	6.65478	6.58322	6.60111	6.40402	5.96944	6.43122	6.59137	6.14865	6.17097	VC
GB42334	7.729	7.39265	7.34727	7.47095	7.15934	7.38124	7.0393	6.43336	7.31662	7.21348	6.8602	6.46157	VC
GB42374	8.79798	8.79475	8.90517	9.22477	8.77069	9.06854	8.64955	8.54018	8.3962	8.79319	8.48086	8.76202	VC
GB42489	8.70286	8.64268	8.91693	8.90071	8.79232	9.00378	8.46726	8.14439	8.62518	8.62021	8.44327	8.64034	VC
GB42492	7.84247	6.55176	6.60541	6.78578	6.42609	6.57524	6.24398	6.29912	5.71464	6.24784	6.41509	6.27441	VC
GB42535	3.10468	3.05849	3.11205	3.0669	2.91892	2.96744	2.67451	2.36187	2.49548	2.5665	2.54886	2.62303	VC
GB42579	9.12279	9.28065	9.71008	9.81853	9.43805	9.56824	8.97581	8.54786	8.62715	9.286	8.96913	9.06944	VC
GB42675	6.63875	6.26966	6.92949	6.53023	6.74362	6.8713	6.18709	6.18712	6.13221	6.07962	6.08446	6.45403	VC
GB42681	7.86373	7.95539	7.98742	8.0976	7.94109	8.01112	7.86281	7.46708	7.75037	7.8923	7.57664	7.77603	VC
GB42706	5.42434	5.71997	5.62293	5.406	5.60557	5.77647	5.0927	5.11781	5.05456	5.47584	5.22862	5.26319	VC
GB42784	4.31472	3.48869	4.72197	4.62048	3.84864	4.72239	3.57519	3.44673	3.63398	3.93434	3.78969	3.98063	VC
GB42850	2.47922	2.19439	2.99316	3.01123	2.23229	2.66357	1.95862	1.87473	2.34882	1.94012	1.78	2.02137	VC
GB42865	8.94194	8.93742	9.15031	8.92679	8.5856	8.95386	8.56792	7.72048	9.05126	8.44757	8.13501	8.15389	VC
GB42878	7.22496	7.54443	7.7353	8.0967	7.57601	7.73631	7.23495	6.79085	7.08692	7.30649	7.08562	7.26143	VC
GB42884	5.16381	4.74318	5.32385	5.50234	4.89885	5.14023	4.77053	4.46973	4.56149	5.03069	4.66172	4.66431	VC
GB42895	7.09893	7.9012	7.46308	8.16981	7.61284	7.79283	7.27968	6.68421	6.96694	7.33195	7.01294	7.17514	VC
GB42904	4.22771	5.20299	4.64324	4.29165	3.94295	4.13629	3.95793	3.67762	3.7881	3.99631	4.02266	3.8762	VC
GB42948	3.15902	2.90469	2.70563	3.00579	2.99154	3.12286	2.72247	2.21777	2.66199	2.53862	2.65213	2.40486	VC
GB43015	7.84172	7.89034	8.25675	8.06233	7.95022	7.99556	7.72546	7.32366	7.9283	7.77042	7.49843	7.54745	VC
GB43035	6.52774	5.8883	6.10765	6.37044	6.39238	6.26094	5.86075	5.29404	5.95233	5.37607	5.25201	5.54786	VC
GB43053	13.703	13.4437	13.7232	13.4417	13.6826	13.7565	13.3234	13.2382	12.8594	13.2936	13.0854	13.1494	VC
GB43054	7.96793	8.25737	8.62158	8.45813	8.00081	8.48535	7.45693	7.3002	7.51883	8.12172	7.54595	7.83466	VC
GB43089	6.63218	6.7162	6.61398	6.9581	6.59182	6.65616	6.34857	6.10623	6.20567	6.32347	6.1906	6.35375	VC
GB43095	9.22993	9.44662	9.79547	9.8433	9.536	9.68219	8.8528	8.71059	9.12705	9.40144	8.92313	9.21562	VC
GB43099	7.5895	7.49913	7.68794	7.9869	7.66955	7.67364	7.25707	7.20532	7.18991	7.57975	7.24643	7.44807	VC
GB43141	6.38839	6.07888	7.04475	7.06251	6.15896	7.2734	5.9199	6.01829	5.67319	6.40025	6.00765	6.25877	VC
GB43145	6.17713	6.19841	7.01081	7.27953	6.43305	7.38315	6.03083	6.22192	5.98884	6.63413	6.19838	6.44675	VC
GB43163	8.53143	8.50319	8.54998	8.49092	8.28798	8.48842	8.21622	7.72029	8.24017	8.40048	8.01484	8.1739	VC
GB43179	8.39968	8.48035	8.84719	8.90556	8.68097	8.83922	8.40798	8.11825	8.42502	8.52612	8.23825	8.49376	VC
GB43191	6.04624	6.52527	6.74523	6.88878	6.919	6.66801	6.29462	6.26142	5.80162	6.20208	6.06097	6.22456	VC
GB43217	7.4865	7.23297	7.43404	7.68303	7.13345	7.37768	7.08552	6.89672	7.15374	7.27798	7.09055	7.08745	VC
GB43222	7.89409	7.7898	7.99825	8.07961	7.48467	8.15182	7.23066	7.00124	7.57178	7.57987	7.12709	7.43514	VC
GB43261	7.13884	6.20988	6.34955	6.3597	6.19961	6.05214	5.96319	5.9394	5.63351	5.86319	5.78518	5.98812	VC
GB43298	4.30518	4.59067	5.08553	5.32784	4.88131	4.52448	4.32208	4.50027	4.21407	3.77167	4.39997	4.01619	VC
GB43403	6.19275	5.8829	6.32877	6.04854	6.19757	6.22064	6.05406	5.47571	5.70224	6.05559	5.86688	5.56301	VC
GB43446	8.53854	8.75076	8.81086	8.77798	8.45212	8.59938	8.5137	8.00701	8.46274	8.02308	8.13903	8.23184	VC
GB43448	10.183	10.2348	10.2476	10.3417	10.3195	10.2307	10.232	9.89048	10.0365	9.98433	10.0305	10.0162	VC
GB43456	5.43754	6.16221	6.20598	6.99857	6.14122	6.26037	5.97651	5.18494	5.59197	5.72152	5.31489	5.38939	VC
GB43462	6.4604	6.53229	6.65951	6.7684	6.40748	6.35772	6.35689	5.46401	6.39663	5.88275	6.09891	6.06802	VC
GB43543	7.06359	6.72171	7.49689	7.30326	6.74158	7.50395	6.21868	6.45259	6.1198	6.74908	5.93455	6.36309	VC
GB43611	4.14473	3.35343	4.46196	4.62646	3.6076	3.94451	3.38041	3.14017	3.34843	3.408	3.10806	3.67112	VC
GB43612	4.04647	3.90694	4.3129	5.05805	4.19713	4.01873	3.17878	3.3224	3.44157	3.30119	3.71088	3.94439	VC
GB43643	9.87981	9.89836	10.2089	9.91002	9.97641	9.93012	9.39106	9.02251	9.86768	9.6684	9.44397	9.38474	VC
GB43660	5.95065	5.2831	5.40936	4.8389	4.98144	5.35068	4.86279	4.78933	4.98068	4.86382	4.48429	4.80599	VC
GB43709	6.28173	6.07085	5.86775	6.689	6.06292	6.02268	5.83139	5.5046	5.17154	5.80295	5.57871	5.66334	VC
GB43712	8.2347	8.53137	8.62613	8.77241	8.52197	8.42972	8.15648	7.62212	7.83424	8.26742	8.01328	7.94057	VC
GB43719	3.96947	4.00556	4.43135	4.50156	4.09969	4.50026	3.65213	3.84794	3.65219	3.94825	3.87968	4.07766	VC
GB43786	7.81866	7.95529	8.11108	8.94339	8.01725	8.27174	7.9844	7.41665	7.16732	7.8996	7.50958	7.84716	VC
GB43798	6.47232	6.04275	6.53238	7.21408	6.27071	6.36938	5.72259	5.0054	5.65997	5.66876	5.6796	6.11264	VC
GB43870	9.82908	10.0878	10.506	10.5839	10.2761	10.4073	9.64636	9.40268	9.47622	10.0397	9.73981	10.1404	VC
GB43909	7.79331	7.56519	7.85216	8.0554	7.64104	7.85589	7.15862	7.02604	7.06485	7.7562	7.35772	7.51509	VC
GB44089	4.27308	4.07922	4.9272	4.78535	4.02496	4.74778	4.31042	3.72136	4.22254	4.02777	3.61704	4.06045	VC
GB44090	6.88733	6.35293	7.06764	7.51039	6.48003	7.27281	6.37692	5.48506	6.35603	6.03012	5.83634	6.13301	VC
GB44091	11.9557	12.0925	12.5022	12.5276	12.2496	12.4445	11.7187	10.6015	11.876	11.6402	11.2458	11.3444	VC
GB44117	6.01634	6.26558	6.72557	7.15253	6.36956	6.65227	5.68315	5.53614	5.92132	5.9984	5.79071	5.91795	VC
GB44118	6.86467	7.1895	7.15324	7.00907	7.10897	7.21749	6.40028	6.09746	7.10533	6.43984	6.32437	6.13608	VC
GB44127	8.09718	7.96442	7.767	8.3026	7.90551	8.02164	7.8523	7.25203	7.7666	7.84589	7.57673	7.62842	VC
GB44139	4.71399	4.4006	4.77271	4.9652	4.41527	5.02544	4.15083	4.41011	3.88944	4.21997	3.88359	4.11475	VC
GB44146	9.46302	9.34612	9.49086	9.53781	9.60708	9.61698	9.19689	9.2561	8.8258	9.18143	9.16773	9.34773	VC
GB44155	6.46514	6.94849	6.78957	7.43656	6.89616	6.90383	6.12188	6.01024	6.04097	6.30346	6.13779	6.49205	VC
GB44158	5.07839	4.50979	5.50467	5.60377	4.70701	5.36554	4.4555	4.37367	4.8362	4.79672	4.49804	4.90405	VC
GB44174	8.27373	8.30228	8.49043	8.12739	7.75908	8.3717	7.88302	7.37823	8.14283	8.01406	7.4294	7.66811	VC
GB44213	8.34353	8.0679	8.79351	9.11284	8.52312	8.62407	7.67448	7.93573	7.02067	8.02111	7.6397	8.04287	VC
GB44214	8.69062	8.53831	8.89586	8.84907	8.9993	8.72332	8.17798	8.30868	7.87621	8.4321	8.28663	8.09575	VC
GB44229	3.78812	4.00985	4.20178	4.15086	3.73624	4.11155	3.47399	3.61573	3.60272	3.43651	3.41985	3.67376	VC
GB44321	8.54836	8.28328	8.46478	8.59579	8.42597	8.36451	8.1945	7.86353	8.33765	8.39608	8.14097	8.19797	VC
GB44411	5.88161	5.86285	6.09277	6.22226	5.96183	6.20645	5.79322	5.62391	5.81176	5.68964	5.79267	5.46658	VC
GB44526	12.0539	11.9297	12.0959	12.0161	11.9087	12.1375	11.6376	11.9774	11.3123	11.7695	11.6564	11.622	VC
GB44532	10.3821	10.1259	10.5582	10.7309	10.4408	10.4793	9.94554	9.62527	10.0546	10.0937	10.0349	10.2861	VC
GB44544	6.90601	7.43004	7.31027	7.29721	7.5791	7.06656	6.75061	6.45118	7.11988	6.91694	6.8326	6.73633	VC
GB44582	6.70267	6.64771	6.769	6.63985	6.65096	6.6355	6.25634	6.00116	6.72221	6.3152	6.32327	6.21636	VC
GB44584	7.75408	7.20328	7.45108	7.38599	7.28937	7.37386	7.01891	6.81948	7.17683	7.29862	6.8331	7.00477	VC
GB44588	10.8621	10.8469	10.8775	10.7466	10.766	10.7605	10.5499	9.69839	10.6856	10.6495	10.1913	10.1793	VC
GB44613	5.03138	4.72118	5.58074	5.32945	5.13737	5.36983	4.78411	4.73237	4.3158	5.07318	4.5478	4.84186	VC
GB44629	4.53876	4.81406	4.61358	5.4063	5.10882	5.13727	4.82922	3.81478	4.46974	4.58258	4.42342	4.46971	VC
GB44630	4.02311	4.43241	4.2937	4.75486	4.64762	4.3879	4.39987	3.72585	4.05677	3.86706	3.89167	3.88513	VC
GB44657	5.8545	5.9109	5.67479	5.87666	5.24592	5.64993	5.02137	5.21053	5.22179	5.20711	5.15103	5.1757	VC
GB44661	7.98453	7.60001	8.28703	8.03877	8.05949	8.22892	7.5624	7.53743	7.67658	7.48719	7.299	7.42862	VC
GB44673	8.59772	8.77705	8.8696	8.95899	8.73518	8.72483	8.5875	8.29517	8.68909	8.59532	8.5489	8.57516	VC
GB44679	8.61673	8.63629	8.84643	8.83075	8.74026	8.91032	8.41732	8.17733	8.48127	8.65808	8.27232	8.5686	VC
GB44724	3.99141	3.58167	4.04115	4.04022	3.7223	3.85758	3.35803	3.2193	3.66999	3.43841	3.41429	3.5511	VC
GB44796	6.23969	6.28887	6.39787	6.05953	5.98406	6.19458	5.64988	5.41788	5.99455	5.55999	5.87222	6.02105	VC
GB44836	5.75722	6.07394	6.07547	6.05899	5.97451	5.67309	5.45442	5.25677	5.34583	5.64889	5.72258	5.63473	VC
GB44839	5.18752	5.28054	5.4237	4.72161	4.8973	5.04566	4.8433	3.93411	4.76727	4.55413	4.67531	4.49102	VC
GB44961	5.04168	4.39221	5.19343	5.37214	4.1629	5.16406	4.12332	3.73963	3.98586	4.7476	3.81548	4.43772	VC
GB44962	5.0802	4.54537	5.43367	5.44212	4.79205	5.48572	4.45037	4.2081	3.96757	4.76019	4.03405	4.7312	VC
GB44974	4.52257	4.00642	4.69942	4.6291	3.90751	5.08506	4.19835	3.43864	3.76625	4.03476	3.43287	3.65599	VC
GB44976	8.50354	8.26304	8.04056	8.44809	8.12869	7.88915	7.46014	6.80475	7.88218	7.50302	7.31118	7.54409	VC
GB44991	10.3373	10.4557	10.4912	10.4792	10.4144	10.3412	10.0711	9.6409	9.94952	10.19	9.89509	9.92261	VC
GB45009	8.81323	8.7371	8.72531	8.68308	8.73666	8.55228	8.41861	7.7533	8.74574	8.40538	8.02066	7.98791	VC
GB45029	8.48943	7.63441	8.23299	8.44101	7.72352	8.16827	7.62504	7.18432	7.2076	8.29939	7.32792	7.38073	VC
GB45030	4.57185	4.13679	4.27641	4.04576	3.57978	4.13271	3.78665	3.4762	3.44722	4.02614	3.46846	3.25509	VC
GB45054	3.53895	3.59932	3.77968	4.01015	3.29443	3.79186	3.318	3.25387	3.21483	3.55696	3.22437	3.05448	VC
GB45062	4.16287	4.02629	4.08603	4.87269	3.4912	3.96249	3.53008	3.48172	3.45276	3.70197	3.61011	3.53815	VC
GB45075	3.05364	2.57428	3.27581	3.73486	2.84414	3.13782	2.35239	2.77388	2.53018	2.67728	2.82759	2.65459	VC
GB45140	6.47297	6.05163	7.23802	7.14183	6.38015	7.22589	6.03133	5.83027	5.87147	6.45035	5.7515	6.46082	VC
GB45141	10.7868	10.409	11.1744	10.5849	10.6203	10.9567	10.1911	10.2316	10.361	10.499	10.1974	10.015	VC
GB45142	10.3797	9.5995	9.93417	9.74341	9.88119	9.92554	9.52159	8.50122	9.46383	9.4119	9.42691	9.01779	VC
GB45151	10.5904	11.1673	10.9951	11.1162	10.906	11.0838	10.2983	10.1561	10.3072	10.4308	10.3955	10.5307	VC
GB45152	11.5904	12.0891	11.8395	11.7941	11.7504	11.8658	11.3549	11.249	11.5552	11.3317	11.3073	11.3049	VC
GB45217	5.84237	5.99646	5.9301	6.13304	5.6988	5.97812	5.64222	5.46726	5.62261	5.88766	5.45466	5.49895	VC
GB45281	9.90321	9.76049	10.0757	10.1203	9.96356	9.97862	9.73503	9.32568	9.76462	9.8269	9.60454	9.68942	VC
GB45287	7.56581	7.48613	7.73071	7.73151	7.50701	7.62924	7.20837	6.54201	7.12924	7.34204	6.93576	6.9626	VC
GB45373	8.48277	8.51619	8.84442	8.8203	8.53081	8.56257	8.26921	7.81714	8.22981	8.37937	8.09349	8.2737	VC
GB45455	5.21914	4.56565	4.58868	5.01001	4.11961	4.44905	3.83462	3.97253	4.32948	4.08814	3.8682	4.28806	VC
GB45462	5.62904	4.25443	3.54476	3.70822	3.38799	3.13604	3.47525	3.48924	3.45984	3.30231	3.31284	3.50002	VC
GB45486	4.52278	4.40128	4.61629	4.65923	3.79058	4.82671	3.7557	3.78338	4.10577	4.07585	3.85133	3.73862	VC
GB45518	8.99379	8.74119	8.89423	8.65859	8.31678	8.67241	8.32663	7.24222	8.74278	8.014	7.80896	7.53623	VC
GB45564	7.20186	7.26422	7.82904	7.97335	7.51242	7.55909	6.99828	6.81901	7.31335	7.14006	7.15686	7.32476	VC
GB45617	9.57877	9.34059	9.87767	9.94858	9.75962	9.82821	9.48861	9.07943	8.77858	9.63693	9.2748	9.31727	VC
GB45640	9.11104	8.91081	8.96424	8.99338	8.87227	8.91989	8.78347	8.42397	8.76748	8.80096	8.52755	8.45013	VC
GB45642	4.16564	4.25214	4.67824	4.48833	4.74968	4.58938	3.98228	3.3635	4.43632	3.93936	3.80452	4.04939	VC
GB45644	6.62398	6.85181	7.1243	6.54602	7.08315	7.00261	6.13364	5.2394	6.81831	6.39749	5.93578	6.07822	VC
GB45645	9.69702	9.69817	10.5204	10.3405	10.2014	10.3799	9.59485	8.54179	9.70747	9.75457	9.12105	9.6397	VC
GB45676	5.72017	6.38192	6.41812	5.83294	5.69045	6.02526	5.34165	5.35342	5.86596	5.31285	5.37415	5.42082	VC
GB45708	6.99486	8.08114	7.87881	7.41936	7.86301	7.27689	6.66622	6.54562	7.15585	6.58104	7.03898	6.20357	VC
GB45713	7.85366	7.82775	7.95499	8.16784	8.23162	8.09816	7.80517	7.59108	7.52503	7.7067	7.61048	7.4378	VC
GB45732	8.1978	8.46218	8.70691	8.73163	8.35814	8.4488	7.78168	7.7149	8.14975	7.68196	7.94425	7.98885	VC
GB45733	7.05614	6.88403	7.39344	7.51039	6.90506	7.29429	6.53464	6.25233	6.43871	6.70147	6.37858	6.67953	VC
GB45813	9.79751	9.60096	10.0791	10.1283	9.8258	10.1062	9.66397	9.07207	9.49071	9.74538	9.46537	9.66909	VC
GB45841	3.78637	4.07113	4.43529	5.35347	4.72607	4.68555	4.14474	3.6578	3.95742	4.0158	3.83321	3.8	VC
GB45927	6.94379	7.31727	7.11416	7.20598	7.09694	6.98672	6.73755	5.70627	6.86047	6.72687	6.43203	6.65978	VC
GB45937	11.1962	10.6039	11.3482	10.9513	11.0724	11.2167	10.532	10.5311	10.4937	10.7562	10.4758	10.5092	VC
GB45943	12.0546	12.7058	12.7874	12.6289	12.468	12.4708	11.9565	11.8351	12.2688	12.3153	12.0682	12.0832	VC
GB45962	3.99401	3.27687	3.77775	3.60839	2.90642	3.64837	3.0197	2.90991	3.20612	3.06236	3.13993	3.22747	VC
GB45967	6.24185	6.14709	6.68669	7.09496	6.3297	6.62102	5.90525	5.16582	6.01022	5.93791	5.69211	6.20492	VC
GB45968	11.9784	12.6386	12.6746	12.7938	12.3012	12.2861	11.9787	11.4404	11.863	12.1718	11.8538	11.9441	VC
GB45970	4.54321	4.73495	4.89922	4.70802	4.36149	4.82936	3.82537	4.07246	4.4487	3.78851	3.98129	4.14038	VC
GB46118	10.0278	10.2733	10.4117	10.2189	10.1891	10.1977	9.81841	9.82546	10.1841	9.83981	9.80081	9.89862	VC
GB46129	6.58699	6.92091	6.86114	7.16157	6.47617	6.71318	5.96186	6.18496	6.54772	6.28022	6.3531	6.45303	VC
GB46144	5.81931	5.98034	6.31708	6.47552	5.88352	6.0018	5.29048	5.15123	5.38461	5.6275	5.2272	5.40183	VC
GB46159	5.62735	5.00952	4.33753	4.61491	3.60683	4.24572	3.91376	3.47095	4.00097	3.71004	3.73973	4.04719	VC
GB46270	5.4217	5.17664	5.33099	5.8202	5.11159	5.32338	4.90602	4.82366	4.84683	5.01027	4.8445	5.02826	VC
GB46330	8.22352	8.2028	8.65686	8.56831	8.19609	8.11658	7.62366	7.03749	8.37513	7.9252	7.99629	7.69725	VC
GB46332	8.83714	8.79731	8.95598	8.9853	8.72256	8.88212	8.4954	8.06047	8.71275	8.63329	8.34976	8.51277	VC
GB46479	8.50481	8.6132	8.83626	8.79513	8.84036	8.83222	8.37308	7.70327	8.3592	8.65961	8.23199	8.27649	VC
GB46564	13.0439	12.9591	13.4071	13.0096	13.0419	13.3281	12.6359	11.9669	12.9515	12.5921	12.4285	12.2329	VC
GB46570	2.9062	3.00593	3.1377	3.83446	2.63312	2.82439	2.58294	2.63986	2.67297	2.55652	2.39235	2.69273	VC
GB46581	8.45124	8.34707	8.50105	8.42976	8.31815	8.37077	7.86623	7.45763	8.16801	8.09977	7.79273	7.83458	VC
GB46614	10.0044	9.47072	10.0862	10.2656	9.96342	10.181	9.81484	8.93369	9.26926	9.56855	9.51215	9.84232	VC
GB46630	10.9113	11.644	11.3983	11.3112	11.315	11.355	10.6386	10.7063	11.0762	10.903	10.7392	10.9741	VC
GB46687	4.17952	3.42908	3.81997	4.09924	3.65434	4.30126	3.55187	3.39887	3.13161	3.45772	3.11187	3.11162	VC
GB46705	11.1288	10.7608	11.5769	11.305	11.1058	11.5391	10.4789	10.1586	10.1965	10.9822	10.23	10.5054	VC
GB46720	5.80533	5.53534	5.96072	5.39523	5.43209	5.69115	5.11481	4.51649	5.07032	5.5967	4.45825	4.62082	VC
GB46725	4.37384	4.69671	5.27083	5.82548	4.94775	5.40409	4.462	4.14058	4.49403	4.33954	4.5154	4.80807	VC
GB46909	6.80153	6.70313	6.72306	6.98279	6.52748	6.71565	6.33605	5.99513	5.86207	6.55696	6.04123	6.36707	VC
GB46956	3.51339	3.89587	4.30401	4.75277	4.11385	4.37026	3.37195	3.74666	3.42632	3.79128	3.6433	3.31302	VC
GB46983	8.20412	8.12765	8.20393	8.20979	8.29736	8.32366	7.82232	7.54988	7.75445	8.07491	7.8336	7.93432	VC
GB47009	9.38935	9.25915	9.63732	9.86037	9.4092	9.69872	9.08123	7.97196	9.49113	9.12609	8.56723	8.88405	VC
GB47036	6.16456	5.91407	6.49505	6.91703	5.98936	6.65375	5.74727	5.86443	5.62035	6.10866	5.83976	5.99876	VC
GB47037	6.54203	6.35735	6.87782	6.5643	6.49718	6.7768	5.8867	5.04993	6.55614	5.75066	5.76332	5.712	VC
GB47039	9.30524	9.15167	9.27022	9.41695	9.26407	9.35608	9.18365	8.79903	9.19587	9.11379	8.9622	8.87021	VC
GB47049	8.93427	8.86238	8.88911	9.16364	9.09474	8.99545	8.50307	7.92415	8.60155	8.50748	8.24251	8.44486	VC
GB47057	8.66608	8.7212	9.00822	9.21894	8.90996	8.76573	8.54794	7.3046	8.57851	8.39808	8.23425	8.05972	VC
GB47083	6.95506	6.61534	6.99481	7.35708	6.60779	7.28795	6.24512	5.83072	6.27787	6.31917	6.21082	6.25903	VC
GB47086	5.27472	5.25798	5.64873	5.97703	5.32218	5.65561	4.73521	4.37027	4.99743	5.09204	5.04289	4.85484	VC
GB47118	6.47641	7.13402	7.21984	7.47037	6.85773	7.09641	5.97966	6.32964	6.25665	6.27227	6.48254	6.91142	VC
GB47120	4.21385	4.64443	4.49606	4.00214	4.04406	3.87646	3.52774	3.66931	4.13702	3.60431	3.74518	3.5924	VC
GB47138	5.25436	4.79177	5.08636	5.27179	4.78479	5.18078	4.38852	4.09036	4.77234	4.34438	4.40412	4.73167	VC
GB47224	12.4065	12.1992	12.4056	12.3309	12.43	12.274	11.7302	10.6814	12.1026	11.9701	11.734	11.3149	VC
GB47274	6.20558	6.17081	6.19226	6.69351	6.40832	6.46062	6.00906	5.67175	5.99966	5.89722	5.74053	5.71696	VC
GB47300	9.55751	9.90841	9.9263	10.2295	9.88139	9.7663	9.67327	9.07396	9.47623	9.65388	9.43377	9.67399	VC
GB47319	6.41152	7.08087	7.14423	7.53012	6.85952	7.19212	6.52192	6.17116	6.28478	6.6678	6.66997	6.92563	VC
GB47351	8.38838	8.43736	8.55316	8.67214	8.29469	8.66674	8.02696	8.03868	8.30506	8.17191	7.97577	8.17125	VC
GB47352	9.53779	9.65113	9.69451	9.65298	9.40605	9.50199	9.22662	8.96733	9.32831	9.17016	9.22024	9.099	VC
GB47371	2.70251	2.52268	3.34797	3.44385	2.61332	2.903	2.49125	2.34244	2.47708	2.77058	2.46041	2.48217	VC
GB47372	7.61715	7.40198	7.74569	8.06242	7.32603	7.64733	7.08877	6.61157	7.06488	7.32848	6.86433	7.053	VC
GB47499	7.25401	7.89901	7.52771	7.5892	7.67263	7.60716	6.75603	6.87504	7.4932	6.88002	6.95013	6.8336	VC
GB47502	11.2143	11.2633	11.1824	11.3058	11.3411	11.2027	11.0644	10.923	10.8749	11.0588	11.1483	11.0166	VC
GB47509	6.22273	6.24574	6.32892	6.14621	5.9327	6.37346	5.57599	5.41821	5.77794	6.13128	5.4609	5.62392	VC
GB47527	2.98534	5.29095	3.61699	3.45984	3.67209	4.41837	3.46258	3.55741	2.85767	3.36551	3.32738	2.82394	VC
GB47551	9.7176	9.38033	10.1573	9.99317	9.69412	10.0877	9.24932	9.50065	8.6425	9.48326	9.15559	9.39198	VC
GB47581	6.1188	5.52703	6.2268	6.32552	5.99879	6.35162	5.30714	5.57606	5.45111	5.84192	5.42438	5.90505	VC
GB47584	10.4405	10.259	10.8673	10.761	10.4084	10.8335	9.99848	9.84398	9.71618	10.3108	10.0331	9.99658	VC
GB47654	2.54796	2.63045	2.81581	3.50947	2.40221	3.04711	2.34196	2.29476	2.32261	2.12482	2.45811	2.27022	VC
GB47788	5.9547	5.52912	6.01105	5.70998	5.72291	5.72068	5.13987	4.85272	5.59393	5.2469	4.99447	4.82247	VC
GB47838	6.45077	6.99184	7.12293	7.03836	6.54419	6.64333	5.98496	6.26343	6.41537	6.152	6.33172	6.27949	VC
GB47875	4.12495	3.75654	3.83184	3.99256	3.44884	3.73869	3.60328	3.31267	3.62886	3.45546	3.33232	2.8577	VC
GB47930	5.07315	5.65831	5.38136	4.95512	5.43387	5.12294	4.79655	4.80889	5.40341	4.65656	4.76517	4.88132	VC
GB47932	5.09505	5.11999	6.13784	5.30502	5.31197	5.64981	4.55951	4.65248	5.3607	4.97818	4.94794	4.73011	VC
GB47938	9.62887	10.17	10.3859	10.099	10.1371	10.0541	9.31684	9.16034	9.76289	9.34041	9.23015	9.40548	VC
GB47944	8.12805	7.53249	8.53697	8.10095	8.17243	8.43472	7.33035	7.38171	6.78698	7.94929	7.52757	7.72976	VC
GB47947	12.6048	11.3144	12.334	11.5878	11.8392	11.9862	10.8232	10.1142	11.972	10.9259	11.2623	10.9552	VC
GB47948	9.29251	8.65244	9.85237	9.73957	9.303	9.73801	8.29888	7.9959	8.12381	8.72644	8.36694	8.63475	VC
GB47949	10.8941	10.6095	10.7571	10.5553	10.6822	10.691	10.1745	9.90055	10.409	10.4441	10.1594	10.2127	VC
GB47957	10.5558	10.6365	10.84	10.8927	10.5298	10.8633	10.492	10.5858	10.0657	10.1422	10.3163	10.2307	VC
GB47977	13.0719	12.7308	13.9987	13.2923	13.223	13.7155	12.4777	11.7667	13.2591	12.7177	12.4553	12.4473	VC
GB48007	11.2252	10.805	11.4579	11.3137	10.991	11.1924	10.7959	10.8177	10.1468	11.0779	10.5592	10.7642	VC
GB48024	3.19956	3.64254	3.7221	3.99722	3.33563	3.8618	2.96884	2.93986	3.30688	3.39457	3.26887	3.37968	VC
GB48034	6.65495	6.61982	6.91579	7.36813	6.8016	6.68427	6.36081	5.64742	6.19773	6.35756	6.01186	6.52103	VC
GB48058	2.58766	2.6394	2.57655	2.89838	2.65239	2.80503	2.07738	2.11722	2.45683	2.25117	2.25192	1.87774	VC
GB48059	11.0668	11.1148	11.298	10.8248	11.0708	10.9402	10.4327	9.32283	10.9219	10.3929	10.2445	9.98963	VC
GB48060	6.55199	6.40512	6.89725	6.23654	6.20923	6.29556	5.90377	4.99098	5.90385	5.5537	5.5506	5.47453	VC
GB48114	5.21899	5.2493	5.73173	6.04549	5.15524	5.50074	4.93311	4.2195	5.0123	5.10615	4.7263	5.309	VC
GB48125	8.81012	8.15773	8.93746	8.50675	8.85795	8.81865	8.18713	8.22009	8.33662	8.44615	8.39512	8.44285	VC
GB48136	5.02448	5.05384	5.39512	6.16957	5.39617	5.5927	4.73293	4.65757	4.49439	4.71551	4.8597	5.12539	VC
GB48161	8.69318	8.96339	8.95011	9.26098	8.60195	8.74159	8.4501	8.07116	8.36599	8.21674	8.34701	8.0505	VC
GB48167	10.1391	9.76621	10.6694	10.3587	10.0337	10.6483	9.56306	9.6674	8.9803	10.0898	9.3993	9.66418	VC
GB48192	5.8686	5.92689	6.22023	6.51577	6.01006	5.94769	5.73266	5.20875	5.81791	5.67656	5.62939	5.80046	VC
GB48229	9.38872	9.47134	10.4877	9.93348	9.66515	10.0294	8.99175	8.11936	9.36154	9.39943	9.21861	9.54317	VC
GB48247	8.4364	7.95626	8.26125	8.74083	8.1406	8.23148	7.78843	7.51753	8.03845	8.03777	7.89707	7.974	VC
GB48269	4.54522	4.36661	5.20262	5.30395	4.53741	4.76441	4.27036	3.75965	4.17926	4.30353	4.40787	4.42691	VC
GB48271	3.27542	3.56253	3.51318	3.36206	3.3379	3.56608	2.99601	2.72837	3.1859	3.09285	2.72319	2.67508	VC
GB48306	6.18199	6.2371	6.44936	6.96217	6.2719	6.39726	5.9512	5.5033	5.56138	6.29254	5.8013	6.09038	VC
GB48355	10.1163	9.62297	10.3016	9.86198	9.76731	10.1441	9.54473	9.5338	9.17979	9.67822	9.58456	9.45488	VC
GB48362	10.5215	9.9616	10.3884	10.446	10.1017	10.1417	10.1456	9.60254	9.78121	10.076	9.85833	9.68872	VC
GB48425	8.25262	8.49037	8.48347	8.67415	8.24608	8.10225	7.93447	7.62646	7.81883	7.90709	8.05022	8.06204	VC
GB48639	5.09261	5.03318	5.56496	5.09797	5.01937	5.17252	4.96771	4.48434	5.27523	4.63726	4.65003	4.59071	VC
GB48653	3.553	3.0061	3.1708	3.76887	3.12433	3.5386	2.96501	2.59284	2.8232	3.23578	2.69125	2.77104	VC
GB48748	9.33081	9.24288	9.39392	9.60374	9.36575	9.3364	9.06156	9.09523	9.45691	9.10638	8.9545	8.89755	VC
GB48755	6.71538	6.484	6.34836	6.52392	6.08319	6.52958	5.97216	6.0625	6.13292	6.07589	6.14372	6.08755	VC
GB48811	10.8229	10.4618	10.534	10.6667	10.6255	10.2263	10.3795	9.63923	10.4254	10.2916	10.0661	9.85996	VC
GB48852	8.74879	8.65575	8.59594	8.78094	8.68997	8.65405	8.46698	8.38476	8.51683	8.64391	8.51242	8.52421	VC
GB48858	6.18524	6.35966	6.47957	6.68635	6.3057	6.66488	6.11146	5.77687	6.25781	6.13673	5.93878	6.14121	VC
GB48868	4.93055	4.76477	5.47903	5.29095	5.24367	5.06676	4.34355	4.18744	4.69817	4.84736	4.70387	4.9122	VC
GB48935	7.11924	7.29768	7.1106	7.28919	7.12441	7.46994	6.44544	6.75893	7.13655	6.8139	6.52479	6.7588	VC
GB48967	8.52482	8.29215	9.03638	8.60012	8.96798	8.98877	7.83947	7.82459	7.36703	8.36011	7.69819	7.90284	VC
GB49149	3.43851	3.5543	4.23753	4.76959	3.82265	3.74988	3.32168	3.16614	3.51102	3.52116	3.4877	3.6157	VC
GB49172	8.53829	8.42527	8.64666	8.7068	8.44617	8.64872	8.28378	7.99306	8.36468	8.33344	8.17898	8.41306	VC
GB49246	6.67633	6.8727	7.22114	7.32729	7.01908	7.01178	6.89578	6.20732	6.79004	6.68897	6.71689	6.36178	VC
GB49268	8.89282	8.46218	9.06085	8.6264	8.60844	8.85454	8.33411	8.55715	8.08838	8.44235	8.39725	8.31747	VC
GB49273	3.97462	3.56661	4.31794	4.12127	3.3215	4.20406	3.40001	3.71646	3.45412	3.72693	3.35703	3.34125	VC
GB49283	7.29414	7.44583	7.1721	8.40895	7.86029	7.21369	7.20624	6.15835	6.55947	7.2513	7.00411	6.80726	VC
GB49320	14.091	13.706	13.9652	13.7515	13.9054	13.9271	13.2079	13.2482	13.1309	13.429	13.1975	13.108	VC
GB49476	7.68539	7.85616	7.96524	7.77734	8.0423	8.0831	7.20703	7.3198	7.59735	7.3715	7.35595	7.48767	VC
GB49515	7.14209	6.36418	7.00543	7.1102	6.34289	6.98634	6.23315	5.98383	6.04768	6.40087	6.41639	6.58782	VC
GB49535	8.42541	8.14791	9.02543	8.66443	8.2088	8.90652	7.65128	7.9388	8.25181	8.22655	7.90095	7.9984	VC
GB49541	8.21059	8.22434	8.1831	8.4184	8.2627	8.31534	8.1713	7.66673	7.95102	7.67544	7.81384	7.89816	VC
GB49548	9.28982	9.01568	9.61391	9.33829	9.18227	9.41557	8.71108	8.09302	9.21544	9.04505	8.7803	8.89562	VC
GB49567	9.69334	9.86974	9.96102	9.7043	9.52387	9.56327	8.95143	8.48302	9.78925	9.37169	9.03348	8.85833	VC
GB49568	6.05239	5.89973	6.23974	6.14876	5.83286	6.32839	5.54006	5.6345	5.85796	5.77185	5.69795	5.92834	VC
GB49650	10.0184	10.4251	10.5631	9.94388	10.2982	10.0396	9.60041	8.56437	10.3122	9.67338	9.50532	9.26221	VC
GB49657	9.88404	9.50405	9.55868	9.78908	9.31078	9.34768	9.11113	8.43455	9.14731	9.28601	9.15227	9.09504	VC
GB49722	4.31443	3.83953	3.44325	3.63812	3.74979	3.6784	3.6954	3.12468	3.32006	3.4073	2.8635	3.26224	VC
GB49732	6.2186	5.80694	7.07936	7.31577	6.4212	6.96158	5.72551	5.56572	5.57032	6.45917	5.8207	6.47333	VC
GB49755	10.5208	10.2712	10.3494	10.5397	10.2017	10.2992	10.0706	9.20849	9.85917	9.99696	9.68157	9.60833	VC
GB49774	6.79112	7.19645	7.34973	7.03605	7.3406	7.578	6.6778	6.15124	7.0046	6.66474	6.45589	6.3783	VC
GB49790	6.09864	5.85817	6.00661	6.26767	5.92612	6.45027	5.4847	5.71882	5.76786	5.8751	5.32661	5.5558	VC
GB49793	4.35969	3.84197	4.53385	5.31058	4.47084	4.70605	3.95021	4.27122	3.98538	3.58152	3.73134	4.25802	VC
GB49794	7.48335	7.61876	7.81232	8.24057	7.89603	7.86087	7.10126	7.03974	7.32564	7.51402	7.52138	7.64578	VC
GB49836	6.5354	6.52835	6.69047	6.77464	6.6233	6.74846	6.32983	5.96417	6.30264	6.46859	6.35871	6.33208	VC
GB49852	6.97794	7.20964	6.31992	7.4872	6.77	6.8421	6.47147	6.13509	6.31115	6.68569	6.37108	6.6571	VC
GB49872	6.04419	5.84982	6.67377	7.00364	6.23958	6.69688	5.97321	5.61661	5.7689	6.25531	5.62794	6.14253	VC
GB49921	8.5776	8.46796	8.9975	9.32008	8.78387	8.97188	8.58662	8.09011	7.82738	8.69949	8.2038	8.50948	VC
GB49977	8.06726	8.27139	8.41461	8.57156	8.25148	8.25561	7.90412	7.8369	8.06401	7.99184	7.86941	7.97678	VC
GB50047	6.15434	6.42117	6.70385	6.5837	6.20532	6.5586	5.6013	4.94326	5.98616	5.65507	5.12105	5.2244	VC
GB50091	8.43585	7.75124	8.28928	8.45501	8.08846	7.95404	7.21388	6.66961	7.27427	7.56321	7.10631	7.05714	VC
GB50099	9.44764	9.52276	9.84748	10.0441	9.46775	9.82543	9.10012	9.06555	9.25408	9.39497	8.83118	9.05787	VC
GB50147	5.87938	5.69041	5.82214	5.81217	5.86983	5.92688	5.71489	5.49712	5.29633	5.61046	5.47147	5.58894	VC
GB50170	6.05666	7.24082	6.94482	7.21057	6.74404	6.89475	5.86064	5.95846	5.95158	5.98869	5.99408	6.43576	VC
GB50171	7.31704	8.21995	7.87615	7.68928	7.69763	7.91235	6.69691	6.95019	7.16781	6.7705	7.00601	7.05414	VC
GB50185	5.87358	6.12818	6.2762	6.51206	6.01021	6.25884	5.87881	5.58053	6.04329	5.8785	5.83237	5.73485	VC
GB50224	9.45666	9.92435	9.78975	9.98676	9.96974	10.0596	9.78664	9.13623	9.58809	9.62286	9.37039	9.34804	VC
GB50232	7.97317	8.39799	8.33863	8.84159	8.12821	8.30691	7.73712	7.72757	7.7115	7.96564	7.93869	8.07701	VC
GB50286	5.97545	6.03552	5.80728	6.17641	5.8446	5.96819	5.56069	5.17147	5.78593	5.64435	5.48259	5.60308	VC
GB50301	6.71152	6.46309	6.69925	6.47373	6.28642	6.59034	6.19219	5.83138	6.14252	6.23461	5.92652	5.88616	VC
GB50303	10.5084	10.4381	10.4004	10.4209	10.3999	10.1557	10.2695	10.2804	9.96414	10.257	10.1379	10.1732	VC
GB50376	3.03894	2.7872	2.97549	3.00406	2.61216	2.87813	2.05074	2.30976	2.3374	2.49635	1.98537	2.64694	VC
GB50382	6.02204	5.84934	6.25943	6.56551	6.09923	6.31008	5.89924	5.28547	5.48167	5.95962	5.60374	5.8253	VC
GB50405	5.45806	5.27581	5.18823	5.68368	4.99495	5.89985	4.40785	4.45428	4.89926	5.28116	4.52901	5.19548	VC
GB50406	6.44551	6.45032	6.95757	7.50492	6.86066	6.89535	6.31113	5.95726	6.00141	6.51775	6.31826	6.60516	VC
GB50407	8.83384	8.89079	9.04315	9.28248	9.00206	8.85359	8.60824	8.25991	8.57273	8.57652	8.64044	8.59424	VC
GB50415	8.32225	7.90213	8.59732	8.37704	7.49065	8.71121	7.73639	7.40129	7.65157	7.88023	7.2848	7.29196	VC
GB50416	5.41476	5.17462	5.48867	4.93615	4.83599	5.45307	4.91475	4.39025	5.03865	4.69613	4.51269	4.56387	VC
GB50448	3.78991	4.15456	4.29328	4.45048	3.9429	4.27801	3.42211	2.99991	3.67518	3.66674	3.53555	3.63143	VC
GB50525	8.98239	9.35328	9.32416	9.62217	9.08055	9.22402	8.67079	8.41578	9.0246	8.73545	8.68009	8.71977	VC
GB50593	6.91653	6.17525	6.68374	7.29463	6.71901	6.41911	6.29834	5.74673	6.29639	6.08058	6.38605	6.62307	VC
GB50672	11.4546	11.4537	11.4092	11.1647	11.3226	11.2781	10.9565	10.184	11.1855	11.041	10.627	10.5119	VC
GB50686	7.84884	8.2457	7.98069	8.31751	8.46728	8.25707	8.04398	7.00763	7.86342	7.9826	7.24077	7.15718	VC
GB50690	7.98113	7.7781	8.14291	8.67078	7.85875	8.18009	7.63773	7.70541	7.6367	7.76668	7.72572	7.73846	VC
GB50735	6.47823	5.90676	5.1555	4.12607	4.57146	5.08651	4.51783	4.69437	4.96377	4.22065	4.42879	4.31982	VC
GB50753	8.33134	8.02245	8.27506	8.06097	8.27321	8.25564	7.95852	7.5	8.14998	8.0594	7.83826	8.00523	VC
GB50769	5.55506	5.85462	5.53904	5.8249	5.34089	5.49438	4.89961	4.60631	4.74447	5.1932	5.20336	5.36859	VC
GB50806	7.19982	5.99247	6.58028	6.75617	6.256	6.30972	5.50185	6.46291	5.78374	5.34062	6.16023	6.138	VC
GB50819	8.12565	8.18861	8.09872	7.99748	8.11942	8.03515	7.6685	7.11055	7.76723	7.61206	7.52368	7.20852	VC
GB50827	5.95225	6.73305	6.46822	6.48748	5.93164	6.39857	5.58348	5.54096	6.2328	5.87856	5.47488	5.81742	VC
GB50837	8.90126	8.92484	9.2665	9.14825	9.04672	9.19355	8.61277	7.83502	8.27252	8.78553	8.22049	8.39174	VC
GB50859	4.81987	4.84942	4.84662	5.10474	4.91515	4.94838	4.48775	3.95203	4.22615	4.50305	4.04168	4.44557	VC
GB50866	7.20519	8.10271	8.24915	8.68429	8.15049	7.84156	7.23986	7.56927	7.26379	7.27063	7.75535	7.73471	VC
GB50874	8.74439	8.80066	8.93449	8.85425	8.93766	9.0536	8.37904	7.45227	8.71948	8.18962	8.07555	8.03548	VC
GB50930	6.56595	6.99082	7.38482	7.51359	7.1421	7.19795	6.54874	6.26788	7.15544	6.83307	6.68445	6.77979	VC
GB50931	8.35524	8.81701	9.15832	8.90884	8.75391	8.82172	8.43877	7.84571	8.78689	8.40832	8.25814	8.34126	VC
GB50933	4.67026	5.51628	5.52379	5.67384	5.24516	5.36816	5.05105	4.60078	5.16073	4.82803	4.80914	4.74571	VC
GB50942	13.5523	13.5591	13.516	13.5253	13.4991	13.5716	13.2732	12.7892	13.2862	13.404	12.9057	12.8972	VC
GB50953	5.5858	5.3288	5.68296	5.92447	5.24471	5.95023	4.64824	4.544	4.80382	5.098	4.58434	4.58727	VC
GB50954	6.75689	6.28643	6.60951	6.31344	6.26605	6.46514	5.87371	5.12187	6.21645	5.99733	5.6971	5.50772	VC
GB50962	7.2709	7.64457	8.10752	8.47527	7.7638	8.16885	7.17291	6.65075	6.89458	7.1076	7.14154	7.259	VC
GB50969	8.55346	8.5736	8.80842	8.87854	8.65831	8.72479	8.50182	8.16246	8.26419	8.57228	8.46104	8.62009	VC
GB50974	10.6008	10.3259	10.8685	10.7777	10.4045	10.7349	10.0733	10.2053	9.87013	10.2963	9.87826	10.1405	VC
GB50976	12.3301	12.0454	12.3778	11.9643	12.1676	12.1623	11.751	11.5536	12.0962	11.6556	11.6382	11.4973	VC
GB51041	5.55973	5.14815	6.18765	6.42976	5.64675	5.91236	5.03321	5.04159	5.51362	5.21328	5.09438	5.6035	VC
GB51048	4.87903	4.47987	4.72008	4.60117	4.49923	4.31637	4.24136	3.72845	4.48233	4.26667	3.81272	4.0659	VC
GB51058	7.81261	7.44103	8.03636	8.45007	7.60261	8.24146	7.24049	7.54885	6.71733	7.52305	7.07277	7.23435	VC
GB51059	13.0561	12.7701	13.2546	13.1898	12.8946	13.2876	12.6785	12.5984	12.0112	12.8188	12.4178	12.4439	VC
GB51063	10.5086	11.1426	10.8817	10.8078	10.8259	10.8462	10.2028	10.1801	10.3369	10.1809	10.325	10.3214	VC
GB51108	8.4342	8.67694	8.4476	8.57895	8.50413	8.52905	8.36263	7.68602	8.27325	8.44147	8.08849	7.9926	VC
GB51110	5.48933	5.03292	5.646	5.98726	4.94296	5.65289	4.79657	5.13509	4.99432	4.86522	4.53988	5.26586	VC
GB51134	6.50116	6.25599	6.64843	7.19087	6.29978	6.48144	6.17334	5.82644	5.68359	6.18932	5.85132	6.42708	VC
GB51214	14.3353	14.2428	14.6412	14.2852	14.3147	14.503	13.6638	13.881	13.3407	13.9335	13.7309	13.6774	VC
GB51231	5.90137	5.49803	5.93202	6.33288	5.67699	5.63933	5.02309	5.15837	4.9687	5.296	5.40376	5.50032	VC
GB51258	8.86904	8.88352	9.00006	9.12347	9.00968	8.87004	8.57317	7.88385	8.75781	8.64259	8.27739	8.41565	VC
GB51276	6.25359	6.04213	6.53746	6.30875	6.13102	6.60002	5.53236	5.55106	5.90791	5.9141	5.83292	6.03637	VC
GB51284	3.74997	3.89368	4.63995	4.41596	3.97554	4.40403	3.1645	3.22343	3.77171	3.92482	3.73827	3.73678	VC
GB51315	4.42291	4.50842	5.04237	4.71059	5.04891	4.63802	4.26971	3.53814	4.51137	4.25911	3.88246	4.20975	VC
GB51550	9.79629	10.2002	10.1914	10.3522	10.1679	10.2752	9.80003	9.23537	10.0311	9.95674	9.65338	9.87089	VC
GB51612	9.17674	9.31598	9.42103	9.04123	9.21209	8.94776	8.7441	7.95086	9.06453	8.74445	8.42437	8.27547	VC
GB51622	6.55234	6.44952	6.56629	6.88008	6.35073	6.52482	6.27964	5.32995	6.0514	5.96187	5.95647	5.79325	VC
GB51646	7.11696	7.22426	7.20942	7.54095	6.96067	7.29585	6.99688	6.26607	6.90457	7.1204	6.65398	6.89278	VC
GB51653	14.4675	14.1234	15.195	14.9713	14.6744	15.064	13.7448	13.5819	13.0433	14.4078	13.7	13.9353	VC
GB51657	5.81642	5.93604	6.28404	6.15404	5.94299	6.09065	5.57697	4.86284	5.64527	5.46668	5.47669	5.61896	VC
GB51668	5.20601	5.18242	5.31167	5.56777	5.31645	5.14609	4.62636	4.6546	4.58951	4.89627	4.92429	5.02511	VC
GB51748	7.63409	7.36678	8.11303	7.67599	7.62967	7.90186	6.98337	6.35329	7.27403	7.05289	6.78001	6.94314	VC
GB51749	8.52838	8.38647	8.72704	8.81561	8.51959	8.50779	8.38862	7.99675	8.08252	8.62973	8.16856	8.25851	VC
GB51805	9.87404	9.5493	9.76433	9.6252	9.524	9.78329	9.15779	8.82306	9.5409	9.34989	9.1757	9.12025	VC
GB51897	4.01926	3.2285	3.80056	3.82301	2.99207	4.62124	3.11463	2.92958	3.05688	3.59558	3.04116	3.1987	VC
GB51940	10.4327	10.9434	10.9048	11.3212	10.8354	10.8196	10.5541	10.0303	10.4409	10.5145	10.4735	10.6641	VC
GB51956	10.3029	10.3716	10.4868	10.5057	10.3658	10.328	10.1533	9.83184	10.2885	10.3054	10.0377	10.1621	VC
GB52002	4.95488	5.16574	5.96814	5.60641	5.13108	5.39137	4.9244	4.91731	4.91434	4.66922	4.957	4.84668	VC
GB52039	10.1798	9.7396	9.52656	10.0623	9.90097	9.86476	9.79053	9.1494	9.2065	9.56605	9.34522	9.55865	VC
GB52042	4.05213	3.57931	3.60397	4.15698	3.27266	3.66792	3.22985	3.0689	3.34789	3.19539	3.02465	3.14061	VC
GB52077	6.03257	5.01341	5.09652	5.36922	4.95378	5.02986	4.74979	4.47353	4.4785	4.89635	4.73121	4.7567	VC
GB52095	4.90823	4.95791	5.37389	5.7583	5.06921	5.38289	4.62748	4.58259	4.86096	5.00797	4.74602	4.82201	VC
GB52133	3.84155	3.90712	4.22836	4.61392	4.34633	4.19317	3.85325	3.40584	3.36445	3.89653	3.53728	3.78571	VC
GB52144	6.33742	7.18897	6.93964	6.77753	6.31173	6.70275	6.13897	5.86055	6.2109	6.35089	6.17421	6.27557	VC
GB52238	6.13724	5.52585	6.0692	6.20611	5.85137	6.42589	5.7028	4.9894	5.44977	5.71034	5.32047	5.79788	VC
GB52239	8.59137	8.78619	9.19221	9.74031	8.97462	9.24042	8.50089	7.81373	8.53382	8.7305	8.20473	8.77269	VC
GB52248	5.47032	4.89592	5.32864	5.00257	4.86555	5.05187	4.48396	3.98696	4.64182	4.90511	4.3278	4.52922	VC
GB52252	8.62374	8.59978	8.80008	8.90149	8.62004	8.87196	8.50309	8.33004	8.70549	8.59916	8.55157	8.48166	VC
GB52253	9.97462	9.90144	10.2084	10.345	9.98184	10.1869	9.80085	9.40304	9.86019	10.0051	9.58504	9.81767	VC
GB52266	9.95053	9.96528	9.96989	9.84539	9.74509	9.80204	9.338	8.84976	9.82164	9.53452	9.20886	9.09434	VC
GB52278	6.66404	6.82286	7.36777	6.97273	6.94411	7.14964	6.59046	6.50508	6.22406	6.62048	5.89596	6.4388	VC
GB52288	3.37541	3.29174	3.73944	4.29325	3.18054	3.83942	3.05659	2.79007	2.89928	3.3832	3.06148	3.32954	VC
GB52303	3.6578	3.58185	3.94937	3.9737	3.72252	4.00819	3.35815	3.43566	3.48104	3.3819	3.46024	3.43348	VC
GB52304	4.41849	4.14706	4.99458	4.94147	4.26365	4.95342	4.32437	3.82294	3.80511	3.95919	3.94369	3.93961	VC
GB52422	7.14038	7.04835	7.24789	7.11185	7.20041	7.36987	6.87658	6.87801	6.64523	7.20671	6.89553	6.80362	VC
GB52438	10.2247	10.407	10.2553	10.0882	9.97354	10.2064	9.68147	9.43152	9.99355	9.83497	9.52651	9.51693	VC
GB52555	6.667	6.8271	7.20841	7.36842	6.62229	7.20846	6.71081	5.80529	6.70595	6.63407	6.32407	6.49554	VC
GB52618	8.39225	7.7153	8.14868	8.46854	8.13814	8.27194	7.94529	7.28188	7.99832	7.67045	7.85395	7.71499	VC
GB52689	4.61048	4.42808	4.69336	5.28407	4.30632	4.76744	4.17959	4.14278	3.64321	4.09319	3.95254	4.35354	VC
GB52723	8.13438	8.06171	8.42075	8.5072	8.28186	8.48708	7.75076	7.99453	7.78793	7.78915	7.82159	7.84776	VC
GB52743	10.2198	9.84838	10.0344	9.53939	9.84492	9.8345	9.44362	8.57931	9.85422	9.5697	9.10943	8.88482	VC
GB52765	4.39316	4.19856	4.80464	4.59341	4.13235	4.37897	4.14053	3.6807	3.85292	4.26956	3.7919	3.72098	VC
GB52776	9.06444	9.28599	9.45216	9.5746	9.27932	9.53053	8.91741	8.97847	9.00223	9.0046	9.17721	9.10717	VC
GB52778	4.28284	3.4629	3.30351	4.0988	3.25616	3.3502	2.95427	2.74102	2.87313	3.13538	2.89545	2.96196	VC
GB52779	8.15357	8.02669	8.5331	9.38373	8.29499	8.43207	7.99164	7.03522	7.23753	8.01574	7.59296	8.02233	VC
GB52937	4.52013	4.9794	5.06358	5.14304	5.01253	4.6578	4.37762	3.92934	4.45177	4.65253	4.46171	4.52356	VC
GB52955	8.32696	8.76317	8.72689	8.68834	8.61462	8.60381	8.07401	8.01686	8.62921	8.02476	8.11456	8.09619	VC
GB52958	5.35045	6.77662	7.12339	5.57408	5.87733	5.72502	5.44985	5.42366	5.3449	5.55136	5.30355	4.99698	VC
GB52975	7.73908	7.42004	8.08957	8.50979	7.64725	8.09742	7.41228	6.56305	7.46472	7.77167	7.21356	7.70992	VC
GB52999	11.7371	11.5227	11.7362	11.4575	11.6289	11.5904	11.1613	11.015	11.5412	11.2173	11.0891	10.9894	VC
GB53008	5.8516	5.66576	5.98075	6.4591	5.66949	5.98787	5.14618	4.78804	5.35606	5.18833	5.22088	5.36994	VC
GB53016	6.2373	6.31749	6.36096	6.817	6.06617	6.68896	5.68875	5.57565	5.48686	6.04467	5.55047	6.07247	VC
GB53017	8.481	8.76501	8.73552	8.63067	8.58815	8.73238	8.15613	7.95188	8.37341	8.36238	8.13519	8.09811	VC
GB53034	8.83388	8.59041	8.8596	8.7752	8.7202	8.76066	8.39142	8.121	8.87444	8.46168	8.41389	8.42185	VC
GB53036	5.05636	4.73938	5.06964	5.83324	4.84573	5.21821	4.71014	4.52778	4.29656	4.69019	4.47541	4.93556	VC
GB53064	10.2725	10.0431	10.8742	10.5901	10.4899	10.7263	9.82886	9.97586	9.64701	10.3011	9.8702	10.1631	VC
GB53139	7.04804	6.80478	7.22807	7.8225	6.93648	7.50851	6.6019	6.90402	6.48403	6.87887	6.77212	6.97893	VC
GB53206	6.74075	6.80601	7.2135	7.7095	6.74179	7.1987	6.52995	5.94165	6.30791	6.74297	6.2011	6.72727	VC
GB53220	8.60266	8.59725	8.58548	8.58364	8.34157	8.5818	8.32705	8.07551	8.36281	8.35366	7.98109	8.19659	VC
GB53269	7.15305	7.16463	7.56218	7.66174	7.1354	7.43978	7.12435	7.10309	7.21645	7.13924	6.97495	7.09726	VC
GB53286	7.12118	6.94507	6.53717	6.3017	6.36576	6.3395	5.90621	5.92112	6.39532	6.17134	6.08066	6.12844	VC
GB53315	5.5835	5.82796	6.12476	6.71322	5.56222	6.58116	5.70927	4.74717	5.62579	5.58543	5.30794	5.65136	VC
GB53352	3.1621	2.72336	1.50275	1.79737	1.70567	1.80269	1.54163	1.70925	1.73183	1.65123	1.59152	1.65881	VC
GB53353	4.23684	4.08663	3.78686	4.55072	3.69469	4.01359	3.66614	3.20067	3.8053	3.67626	3.28913	3.74894	VC
GB53374	7.33282	6.96793	7.26523	7.19404	7.05113	7.3205	6.54594	6.5462	6.59214	7.14568	6.37625	6.4596	VC
GB53388	8.35848	8.32405	8.5637	8.57216	8.36423	8.55785	8.23227	8.00071	8.34708	8.29788	8.25673	8.24332	VC
GB53394	12.0356	11.8359	11.9014	11.5508	11.9802	11.7252	11.4735	10.8426	11.6999	11.4645	11.2818	11.2134	VC
GB53396	5.73248	5.76218	6.30788	6.9015	5.82456	6.04135	5.67662	5.31547	5.37623	5.68657	5.31003	5.73164	VC
GB53397	8.11143	8.04831	8.35603	8.41659	8.14147	8.20572	7.83751	7.6829	7.88296	7.94526	7.84518	7.83813	VC
GB53455	4.99683	4.53146	4.75665	4.77632	4.6491	4.75207	4.21171	4.21783	4.53067	4.6273	4.32393	4.21294	VC
GB53512	7.07613	7.37019	8.05749	7.60028	7.37798	7.68748	6.88921	6.3057	6.86972	7.39937	6.91462	7.33292	VC
GB53562	7.97522	7.84521	8.09586	8.2218	7.68723	8.03526	7.45196	7.37792	7.39836	7.79773	7.44828	7.69139	VC
GB53582	10.6452	10.331	10.478	10.416	10.3248	10.401	10.0994	9.91669	10.3073	10.3449	9.99215	9.9767	VC
GB53592	7.17237	6.88432	6.6467	7.10586	6.59044	6.80057	6.4531	5.96754	6.12362	6.2389	6.41072	6.36614	VC
GB53620	5.87823	5.89796	6.07751	6.12641	5.97675	6.03259	5.71839	5.63699	5.59596	5.87999	5.57381	5.875	VC
GB53644	6.92776	6.75316	7.40691	8.41362	7.02966	7.7896	6.92332	6.14834	6.22717	7.0444	6.1744	6.77757	VC
GB53657	7.59187	7.66272	7.92503	8.15539	7.75119	7.87669	7.30864	7.08164	7.30069	7.66306	7.35007	7.59713	VC
GB53738	10.0347	9.58779	9.5779	9.30783	9.6444	9.48831	9.0631	7.94283	9.38759	9.08613	8.73521	8.47329	VC
GB53743	4.27977	4.59999	4.31196	5.13672	4.40081	4.87611	4.50552	3.6562	4.13744	4.21386	3.95551	4.02681	VC
GB53746	6.84094	6.97854	7.2545	7.41348	6.8691	6.77986	6.5564	5.8722	6.4705	6.33229	6.2468	6.25222	VC
GB53778	8.63571	8.72888	9.02112	8.92463	8.67452	8.92995	8.56387	8.36308	8.63229	8.65984	8.38242	8.60816	VC
GB53787	8.44501	8.49921	8.88034	9.36635	8.355	8.6721	8.25796	7.06839	7.96388	8.35529	7.87069	8.18697	VC
GB53809	9.52853	9.09016	8.95552	9.15294	9.20625	8.79923	8.87818	7.83834	8.77671	8.74665	8.68044	8.32956	VC
GB53833	4.87434	3.2211	2.78154	3.83224	2.57755	2.95641	2.86717	2.93805	2.54794	2.74772	2.64953	2.87632	VC
GB53835	5.25937	4.73333	4.94759	5.76375	4.71291	4.53724	4.57602	3.9293	4.46605	4.88496	4.54281	4.55434	VC
GB53852	7.07103	7.13106	7.18701	7.48683	7.15957	7.3259	6.75404	6.1145	6.6886	6.98614	6.70578	6.94338	VC
GB53963	7.35517	7.0034	7.4916	7.82125	7.38129	7.61286	7.00988	6.7097	6.9285	7.28752	6.90551	7.30572	VC
GB53995	3.97813	4.16326	4.91368	4.58143	4.10616	4.64553	3.93297	3.9754	4.22183	3.89028	3.95036	4.09048	VC
GB53996	6.70969	6.26944	6.8811	6.6993	6.17769	6.89061	6.29317	5.89272	6.31608	6.31998	6.0288	6.20218	VC
GB54030	5.46041	5.37354	6.05325	6.15428	5.47654	5.82306	5.38946	4.46685	5.44686	5.47993	4.81358	4.95696	VC
GB54095	5.946	6.18841	6.77745	7.05881	6.23412	6.53142	5.98125	5.38056	5.95377	6.15638	5.70932	6.13055	VC
GB54143	8.36132	7.85166	8.19629	8.28037	8.05656	7.94115	7.70139	7.43629	7.88162	7.79875	7.6091	7.6065	VC
GB54145	5.4639	6.06977	6.09512	6.55645	5.94381	6.05961	6.00928	5.32909	5.82252	5.69723	5.47453	5.67483	VC
GB54152	9.01013	8.77005	9.32906	9.59828	9.0365	9.03791	8.73018	8.00738	8.34656	8.79024	8.44824	9.09375	VC
GB54163	6.27268	6.98915	7.08754	7.57229	6.99159	7.14261	6.48298	5.94056	6.13418	6.83299	6.2092	6.55144	VC
GB54164	10.6899	11.338	11.2099	10.8707	11.0206	11.0597	10.6364	10.2173	10.9857	10.904	10.4605	10.5081	VC
GB54181	10.6715	10.7705	10.7273	10.5983	10.6039	10.6116	10.3916	9.6889	10.6746	10.5857	10.0518	10.124	VC
GB54226	5.0383	5.18838	5.42021	5.70666	5.30738	5.61334	4.83937	4.59315	5.12854	4.97384	4.71122	4.94021	VC
GB54239	4.22532	4.41865	4.61701	4.48178	4.4068	4.57402	4.0845	3.51479	4.28192	3.99653	4.01713	3.83148	VC
GB54256	6.17854	5.86812	6.45441	6.41739	5.91245	6.41245	5.51033	5.74334	5.84973	5.9554	5.68062	5.7652	VC
GB54348	7.44811	6.77136	7.42821	7.34557	6.89943	7.25753	6.56443	6.20862	6.45893	7.07105	6.54245	6.94414	VC
GB54474	9.16658	8.87032	9.00088	9.12943	8.83768	8.91352	8.83213	8.51881	8.57547	8.71581	8.62743	8.49985	VC
GB54516	5.78643	6.22732	5.58727	6.62702	6.14509	5.85964	5.54023	5.5836	5.26516	5.6799	5.5094	5.54194	VC
GB54537	5.16685	5.59932	5.74534	6.59474	5.96216	5.94164	5.57948	4.4634	5.17334	5.10934	4.94748	4.98643	VC
GB54551	6.249	6.50534	6.43674	6.22667	5.65906	6.19501	5.74536	5.67818	6.06752	5.79907	5.34794	5.396	VC
GB54643	11.0454	11.0918	11.1449	11.1419	11.2693	11.2652	10.8227	10.7851	10.763	10.9985	10.9144	10.9309	VC
GB54649	8.19528	8.03586	8.52193	8.79682	8.23197	8.52633	7.89754	7.35628	7.83839	8.1384	7.86028	8.16696	VC
GB54668	4.09044	3.81485	4.73481	4.95408	3.97217	4.79646	3.58664	4.1137	3.95885	3.92892	3.7046	4.12801	VC
GB54722	5.45692	5.73436	5.80186	6.74718	5.73101	5.87814	5.07142	5.12056	4.98318	5.30139	5.00775	5.5317	VC
GB54738	4.59205	4.46693	4.80379	5.29552	4.67575	4.8341	4.47551	4.01862	3.94608	4.48882	3.95514	4.35214	VC
GB54796	3.12858	3.33411	4.4435	3.54942	3.52969	3.23457	3.2849	2.76483	2.69209	2.99722	3.01002	2.94917	VC
GB54818	13.1881	13.1352	13.5741	13.4414	13.3734	13.4192	12.8409	13.118	12.6633	13.0647	12.7143	12.864	VC
GB54893	9.53774	8.47025	9.11741	9.24455	8.83185	9.18952	8.64965	8.07325	7.85267	8.96582	8.56047	8.66098	VC
GB54935	6.46782	6.56484	6.79455	6.98138	6.21792	6.83956	5.84899	6.21448	5.9701	6.51014	5.98537	6.29958	VC
GB54990	9.59927	9.54715	9.78766	9.78404	9.62446	9.80222	9.41241	9.23502	9.59776	9.599	9.41916	9.41928	VC
GB55020	8.84282	9.03127	9.02227	9.16207	8.8774	8.89868	8.62702	7.65576	8.76409	8.61331	8.13143	8.14896	VC
GB55088	6.61317	6.11036	6.37474	6.81796	6.07393	6.49375	5.94317	5.50231	6.02973	6.04263	5.51732	5.98265	VC
GB55165	7.35263	7.37188	7.53285	7.67197	7.51641	7.5176	7.21302	7.01427	6.96604	7.39581	7.0767	7.24758	VC
GB55188	5.30465	4.53755	3.71201	4.28326	3.41776	3.99769	3.4371	3.36712	3.40786	3.40117	3.45307	3.64863	VC
GB55196	5.97768	5.4708	5.71123	6.24	5.6401	5.77142	5.25958	4.6863	4.89895	5.02006	5.07391	5.02135	VC
GB55228	6.48491	6.49235	6.74051	6.91966	6.5529	6.80266	6.40962	6.281	6.16866	6.28667	6.3146	6.3932	VC
GB55239	7.99047	8.11989	8.5517	8.82939	7.97681	8.07621	7.4035	7.55832	7.33824	7.71168	7.67967	7.6621	VC
GB55287	9.45	9.4762	9.27143	9.42155	9.25049	9.47416	9.14859	8.74877	9.04418	9.23871	9.07522	9.04678	VC
GB55293	6.97273	6.98061	7.50011	7.99652	7.28936	7.43786	6.8889	6.60035	6.79665	7.17703	6.70886	7.08201	VC
GB55326	6.68824	6.52974	6.72988	7.09415	6.92688	6.7838	6.33873	5.65967	6.21898	6.5913	6.33992	6.23256	VC
GB55327	6.62158	6.49639	6.76007	6.7671	6.90609	6.47827	6.43419	5.93696	6.25681	6.3546	6.34185	6.32052	VC
GB55348	12.3625	12.4978	12.5597	12.4147	12.4795	12.4967	12.2146	11.7181	12.4137	12.1528	11.9519	11.9937	VC
GB55350	9.345	8.95289	9.28272	8.94692	8.59963	9.2247	8.46397	8.10426	8.95963	8.65661	8.30195	8.27533	VC
GB55364	8.57361	8.91037	8.68726	9.38471	9.25163	8.96184	8.73327	7.54788	8.50049	8.81453	8.47769	8.22918	VC
GB55377	3.40509	3.41985	3.80422	4.17417	3.31996	3.40877	3.18901	2.95487	2.98994	3.01849	3.04067	3.08893	VC
GB55378	11.9625	11.7633	12.16	12.3243	11.8861	11.9279	11.7644	10.8105	11.646	11.4927	11.3708	11.3626	VC
GB55401	2.27121	2.40285	2.55929	2.9849	2.33072	2.8189	1.99682	2.3415	2.27676	2.25813	2.17479	2.05755	VC
GB55426	8.92011	9.30798	9.63129	10.2194	9.46576	9.7577	8.90714	8.41035	8.906	8.93797	9.00508	9.17232	VC
GB55429	6.5776	6.99898	7.01777	7.27063	6.88925	7.09575	6.63126	6.39721	6.63008	6.53534	6.61643	6.62062	VC
GB55461	5.54373	5.5748	5.90612	6.16554	5.53901	5.84193	5.2184	5.14559	5.265	5.51796	5.18379	5.31814	VC
GB55483	12.5538	12.1702	13.0036	12.5476	12.6732	12.8132	11.8463	11.2768	12.0761	12.041	11.7332	12.0716	VC
GB55485	7.23151	7.30561	7.65271	7.35237	7.26108	7.24567	6.72432	6.2326	6.84691	7.02481	6.90016	7.04979	VC
GB55514	9.28941	9.24858	9.7639	9.69788	9.51388	9.50312	9.19387	8.38258	9.47978	9.14768	8.96661	9.2015	VC
GB55527	5.17588	4.87354	5.49561	5.83966	5.10319	5.38304	4.55715	4.09682	4.59691	5.05094	4.36587	4.94654	VC
GB55532	9.35365	9.06119	9.52898	9.04563	9.33924	9.33781	8.92302	8.43884	9.14289	9.00385	8.75806	8.71954	VC
GB55538	10.1673	9.99979	10.3425	10.1123	10.0934	10.1269	9.64416	8.708	10.2214	9.81222	9.32265	9.35941	VC
GB55576	8.9119	9.01337	9.21991	9.21508	9.1483	9.07046	8.49745	7.4783	8.95294	8.57199	8.3453	8.13068	VC
GB55578	7.72993	7.8824	8.44932	8.79101	8.12294	8.0987	7.77752	7.38248	8.01711	7.76315	7.45906	7.81811	VC
GB55583	8.10984	8.0992	8.16412	8.60632	8.21257	8.32677	7.95716	7.13726	7.79653	8.13096	7.57164	7.81229	VC
GB55591	11.0745	10.8641	11.3272	11.7407	11.062	11.3485	10.4394	9.64364	10.2399	10.5035	10.196	10.4487	VC
GB55650	11.3396	10.7229	11.4541	11.1385	10.8572	11.3873	10.5259	10.5192	10.6757	10.812	10.3453	10.4863	VC
GB55715	6.27124	5.97996	6.51638	6.92759	6.457	6.46877	6.18039	5.51675	5.80964	6.4516	5.64024	6.01936	VC
GB55755	6.01555	6.01964	6.09765	6.05992	5.95781	5.97538	5.74603	5.25653	5.59707	5.50361	5.69808	5.69243	VC
GB55762	3.08665	3.1972	3.69978	3.90738	3.28561	3.60707	2.94091	2.7311	3.2018	3.2393	3.1188	3.28402	VC
GB55781	9.02551	9.15237	9.60764	9.25902	9.20507	9.32197	8.77153	8.27959	9.18847	8.76115	8.64772	8.81388	VC
GB55791	8.63339	8.61589	8.85909	8.94747	8.63826	8.45418	8.28492	8.01843	8.44776	8.28965	8.24083	8.51658	VC
GB55799	4.72897	4.25348	4.41439	4.57549	3.60664	4.94085	3.52795	3.60446	3.78088	3.7678	3.264	3.80138	VC
GB55888	8.41337	8.56987	8.58938	8.87993	8.47377	8.45986	8.1315	7.45198	8.36491	8.29696	7.78454	8.05015	VC
GB55912	10.5272	10.3695	10.8795	10.469	10.5574	10.8361	10.1417	10.2013	10.1595	10.362	10.2239	10.218	VC
GB55948	7.31422	7.21752	7.44993	7.50185	7.25345	7.38442	7.05586	6.70703	7.12299	7.34397	7.01013	7.16901	VC
GB56010	4.18322	4.19432	4.47573	4.554	4.0582	4.41	3.97265	3.81523	3.97647	3.92797	3.97071	3.75258	VC
GB56012	8.14724	8.0262	8.22048	8.20074	8.05559	8.1806	7.77467	7.58754	7.77339	7.90447	7.75369	7.5566	VC
GB40018	8.13513	8.14648	7.9862	7.59546	7.99515	7.84024	8.45921	8.53903	8.30942	8.08387	8.35266	8.05148	NR
GB40047	4.37781	4.36832	4.6238	4.28287	4.51261	4.21456	4.7078	4.49041	4.50979	4.94178	4.81992	4.94175	NR
GB40056	7.56143	7.99902	7.70252	7.58714	7.83477	7.59317	7.97005	8.06528	8.16204	8.03014	7.88617	7.86797	NR
GB40114	5.37743	6.44186	5.43441	6.63802	6.67251	6.46387	7.38488	7.05636	6.37584	7.68509	6.52521	7.09525	NR
GB40270	6.31271	6.44951	6.42124	6.18568	6.4906	6.31555	6.68127	7.20172	6.69676	6.74984	6.74663	6.59833	NR
GB40395	10.6358	10.6081	10.3441	10.2631	10.5482	10.2469	10.955	10.9484	10.9114	10.7606	10.9303	10.5465	NR
GB40473	7.9021	7.7369	7.77271	7.66356	7.75471	7.79435	7.94418	8.34122	8.0699	7.95248	8.0723	7.93005	NR
GB40492	11.242	11.68	11.5036	11.3804	11.6174	11.3597	11.804	11.896	11.9053	11.6196	11.7388	11.4815	NR
GB40509	7.74338	7.58132	7.48252	7.46634	7.71961	7.59683	8.03109	8.02793	7.65226	7.80136	7.98066	7.60037	NR
GB40510	8.71373	8.79781	8.61353	8.41562	8.75691	8.70304	8.97453	9.07696	9.01359	8.89858	8.91804	8.84551	NR
GB40562	6.58903	6.54042	6.52347	6.43817	6.49361	6.65535	6.65585	6.83923	7.04546	6.66081	6.59618	6.77609	NR
GB40576	12.2177	12.6063	12.4218	12.2863	12.4167	12.262	12.6513	12.8407	12.7272	12.4988	12.7805	12.5693	NR
GB40653	11.2005	11.4595	11.2982	11.026	11.4276	11.2803	11.5369	11.62	11.8615	11.701	11.7125	11.2972	NR
GB40691	7.90243	7.97327	7.91286	7.73901	7.96445	7.9253	8.03477	8.46797	8.2243	8.00758	8.22925	8.2618	NR
GB40727	8.52458	8.34625	8.09724	8.10337	8.08944	8.40283	8.35103	9.13508	8.73868	8.42993	8.55116	8.62214	NR
GB40795	8.79105	8.97604	8.70811	8.65592	8.86244	8.66881	9.19621	9.31964	9.03316	9.02925	9.19067	8.94836	NR
[truncated: 399 more rows]

## Sheet: Table 7
NC_NR
[truncated: 942 more rows]

## Sheet: Table 8
Resistance
[truncated: 126 more rows]

## Sheet: Table 9
Tolerance
[truncated: 123 more rows]
